# Supplementary material for: Evaluation of autoimmune liver disease antibodies in hepatitis patients
Source: PLoS One. 2024 Aug 20;19(8):e0307285. doi: 10.1371/journal.pone.0307285 (PMC11335119; doi:10.1371/journal.pone.0307285)
Supplement: S1 File — (XLSX) [file pone.0307285.s001.xlsx]

## Sheet: Sheet1
Sex	Age	Diagnosis	ANA	Anti-SMA	P-ANCA	SLA/LP	LC-1	LKM-1	AMA-M2	Ro-52	gp210	PML	Sp100	HAV IgG	Anti-HAV IgM	HBsAg	Anti-HBs	Anti-HBc	Anti-HCV	IgG Quan	AST(GOT)	ALT(GPT)	Gamma-GT
F	54	Other hepatitis	Positive	Positive	Not tested	Negative	Negative	Negative	Negative	Negative	Positive	Negative	Negative	Positive	Not tested	Negative	Positive	Not tested	Not tested	Low	27	14	38
F	41	Viral hepatitis	Positive	Negative	Negative	Negative	Negative	Negative	Negative	Negative	Negative	Negative	Negative	Positive	Positive	Negative	Positive	Negative	Negative	Medium	63	272	211
M	40	Nonalcoholic steatohepatitis	Positive	Negative	Positive	Negative	Negative	Negative	Negative	Negative	Negative	Negative	Negative	Not tested	Negative	Negative	Positive	Negative	Negative	Low	Not tested	Not tested	Not tested
F	75	Nonalcoholic steatohepatitis	Negative	Negative	Negative	Negative	Negative	Negative	Negative	Positive	Negative	Negative	Negative	Not tested	Negative	Negative	Positive	Positive	Negative	Low	78	75	34
F	56	Autoimmune hepatitis	Positive	Positive	Not tested	Negative	Negative	Negative	Negative	Positive	Negative	Negative	Negative	Not tested	Not tested	Negative	Negative	Not tested	Negative	High	88	25	95
F	69	Other hepatitis	Negative	Negative	Negative	Negative	Negative	Negative	Negative	Negative	Negative	Negative	Negative	Positive	Negative	Negative	Positive	Positive	Negative	Low	53	78	66
F	59	Other hepatitis	Negative	Negative	Negative	Negative	Negative	Negative	Negative	Negative	Negative	Negative	Negative	Not tested	Negative	Negative	Negative	Negative	Negative	Low	3259	185	194
M	42	Viral hepatitis	Negative	Negative	Negative	Negative	Negative	Negative	Negative	Negative	Negative	Negative	Negative	Positive	Not tested	Negative	Positive	Negative	Negative	Low	Not tested	Not tested	Not tested
M	49	Other hepatitis	Negative	Negative	Negative	Negative	Negative	Negative	Negative	Negative	Negative	Negative	Negative	Not tested	Not tested	Negative	Negative	Positive	Negative	High	94	25	357
F	47	Other hepatitis	Positive	Negative	Positive	Negative	Negative	Negative	Negative	Negative	Negative	Negative	Negative	Not tested	Not tested	Negative	Positive	Negative	Not tested	Medium	17	11	12
M	40	Autoimmune hepatitis	Positive	Negative	Positive	Negative	Negative	Negative	Positive	Positive	Negative	Negative	Positive	Positive	Negative	Negative	Positive	Negative	Negative	High	114	52	72
M	30	Other hepatitis	Not tested	Not tested	Negative	Negative	Negative	Negative	Negative	Negative	Negative	Negative	Negative	Not tested	Negative	Negative	Negative	Negative	Negative	Low	1849	3946	278
F	58	Other hepatitis	Not tested	Negative	Not tested	Negative	Negative	Negative	Negative	Positive	Negative	Negative	Negative	Positive	Negative	Negative	Negative	Negative	Negative	High	159	192	Not tested
M	51	Other hepatitis	Negative	Positive	Negative	Negative	Negative	Negative	Negative	Negative	Negative	Negative	Negative	Not tested	Negative	Negative	Positive	Negative	Negative	Low	163	576	508
F	31	Viral hepatitis	Negative	Negative	Negative	Negative	Negative	Negative	Negative	Negative	Negative	Negative	Negative	Positive	Positive	Negative	Positive	Negative	Negative	Low	842	1220	206
F	52	Viral hepatitis	Negative	Negative	Negative	Negative	Negative	Negative	Negative	Negative	Negative	Negative	Negative	Positive	Not tested	Negative	Positive	Negative	Negative	Low	19	22	32
F	76	Other hepatitis	Positive	Negative	Positive	Negative	Negative	Negative	Negative	Negative	Negative	Negative	Negative	Positive	Not tested	Negative	Negative	Negative	Negative	Low	Not tested	Not tested	Not tested
F	72	Other hepatitis	Negative	Negative	Negative	Negative	Negative	Negative	Negative	Negative	Negative	Negative	Negative	Not tested	Negative	Negative	Positive	Positive	Negative	Low	38	17	43
M	81	Other hepatitis	Negative	Positive	Negative	Negative	Positive	Negative	Negative	Negative	Negative	Negative	Negative	Not tested	Negative	Negative	Positive	Positive	Negative	Low	61	56	Not tested
F	73	Other hepatitis	Positive	Negative	Negative	Negative	Negative	Negative	Positive	Negative	Negative	Negative	Positive	Positive	Negative	Negative	Negative	Negative	Negative	High	306	112	155
F	59	Autoimmune hepatitis	Positive	Negative	Positive	Negative	Negative	Negative	Negative	Negative	Negative	Negative	Negative	Not tested	Negative	Negative	Positive	Not tested	Negative	Low	486	618	175
F	54	Other hepatitis	Negative	Negative	Negative	Negative	Negative	Negative	Negative	Negative	Negative	Negative	Negative	Positive	Not tested	Negative	Positive	Positive	Negative	Low	28	84	89
F	66	Other hepatitis	Negative	Negative	Not tested	Negative	Negative	Negative	Negative	Negative	Negative	Negative	Negative	Not tested	Negative	Negative	Positive	Positive	Negative	Low	315	76	19
F	65	Viral hepatitis	Positive	Negative	Not tested	Negative	Negative	Negative	Negative	Negative	Negative	Negative	Negative	Not tested	Not tested	Negative	Positive	Positive	Negative	Low	127	31	63
F	44	Viral hepatitis	Positive	Negative	Not tested	Negative	Negative	Negative	Positive	Negative	Negative	Negative	Positive	Not tested	Not tested	Negative	Positive	Not tested	Negative	High	38	39	215
M	51	Other hepatitis	Negative	Negative	Negative	Negative	Negative	Negative	Negative	Negative	Positive	Negative	Negative	Not tested	Negative	Negative	Positive	Positive	Negative	Low	29	28	Not tested
F	32	Other hepatitis	Negative	Negative	Negative	Negative	Negative	Negative	Positive	Negative	Negative	Negative	Negative	Negative	Negative	Negative	Negative	Negative	Negative	Low	794	1594	67
M	70	Other hepatitis	Positive	Positive	Negative	Negative	Negative	Negative	Negative	Negative	Negative	Negative	Negative	Positive	Negative	Negative	Positive	Positive	Negative	Low	43	43	27
F	66	Viral hepatitis	Positive	Negative	Positive	Negative	Negative	Negative	Negative	Negative	Negative	Negative	Negative	Not tested	Negative	Negative	Positive	Not tested	Positive	Low	58	16	66
F	67	Autoimmune hepatitis	Positive	Negative	Positive	Negative	Positive	Negative	Negative	Positive	Positive	Negative	Negative	Not tested	Negative	Negative	Positive	Positive	Negative	High	27	20	38
M	26	Other hepatitis	Positive	Negative	Negative	Negative	Negative	Negative	Negative	Negative	Borderline	Negative	Negative	Not tested	Negative	Negative	Negative	Negative	Negative	High	202	167	187
M	63	Nonalcoholic steatohepatitis	Negative	Negative	Negative	Negative	Negative	Negative	Negative	Negative	Negative	Negative	Negative	Not tested	Not tested	Negative	Negative	Not tested	Negative	Low	Not tested	Not tested	Not tested
F	69	Other hepatitis	Positive	Negative	Positive	Negative	Negative	Negative	Negative	Negative	Negative	Negative	Negative	Not tested	Negative	Negative	Positive	Positive	Negative	High	90	63	35
M	37	Viral hepatitis	Negative	Negative	Negative	Negative	Negative	Negative	Positive	Negative	Negative	Negative	Negative	Positive	Positive	Negative	Positive	Negative	Negative	Low	123	275	55
F	23	Other hepatitis	Negative	Negative	Negative	Negative	Negative	Negative	Negative	Negative	Negative	Negative	Negative	Negative	Negative	Negative	Positive	Negative	Negative	Low	127	158	316
F	79	Other hepatitis	Positive	Negative	Negative	Negative	Negative	Negative	Negative	Negative	Negative	Negative	Negative	Positive	Negative	Negative	Positive	Positive	Negative	High	81	13	59
F	26	Other hepatitis	Negative	Negative	Negative	Borderline	Negative	Negative	Negative	Borderline	Negative	Negative	Negative	Not tested	Negative	Negative	Negative	Negative	Negative	Low	89	449	83
F	55	Viral hepatitis	Negative	Negative	Negative	Negative	Negative	Negative	Negative	Negative	Negative	Negative	Negative	Positive	Not tested	Negative	Negative	Negative	Positive	Low	49	55	23
F	45	Viral hepatitis	Positive	Negative	Not tested	Negative	Negative	Negative	Negative	Negative	Negative	Negative	Negative	Not tested	Positive	Negative	Positive	Positive	Negative	Low	1328	3541	396
F	47	Nonalcoholic steatohepatitis	Positive	Positive	Negative	Negative	Negative	Negative	Negative	Negative	Negative	Negative	Negative	Negative	Negative	Negative	Positive	Negative	Negative	Low	72	158	111
F	66	Nonalcoholic steatohepatitis	Positive	Negative	Negative	Negative	Negative	Negative	Positive	Negative	Negative	Negative	Negative	Not tested	Negative	Negative	Positive	Positive	Negative	High	52	64	60
F	44	Other hepatitis	Negative	Negative	Negative	Negative	Negative	Negative	Negative	Negative	Negative	Negative	Negative	Positive	Negative	Negative	Negative	Negative	Negative	Low	32	148	213
F	50	Other hepatitis	Negative	Positive	Negative	Negative	Borderline	Negative	Negative	Negative	Negative	Negative	Negative	Not tested	Negative	Negative	Positive	Negative	Negative	High	70	15	235
F	53	Viral hepatitis	Positive	Negative	Negative	Negative	Negative	Negative	Negative	Negative	Negative	Negative	Negative	Not tested	Negative	Negative	Negative	Negative	Negative	Low	24	29	179
M	45	Nonalcoholic steatohepatitis	Negative	Positive	Negative	Negative	Negative	Negative	Negative	Negative	Negative	Negative	Negative	Positive	Not tested	Negative	Positive	Negative	Negative	Low	Not tested	Not tested	Not tested
F	79	Other hepatitis	Negative	Negative	Negative	Negative	Negative	Negative	Negative	Negative	Negative	Negative	Negative	Not tested	Negative	Negative	Negative	Negative	Negative	Low	528	875	176
F	49	Other hepatitis	Not tested	Negative	Negative	Negative	Negative	Negative	Negative	Negative	Negative	Negative	Negative	Not tested	Negative	Negative	Positive	Positive	Negative	Low	242	667	839
F	56	Nonalcoholic steatohepatitis	Negative	Negative	Negative	Negative	Negative	Negative	Negative	Negative	Negative	Negative	Negative	Not tested	Negative	Negative	Positive	Negative	Negative	Low	Not tested	Not tested	Not tested
F	53	Viral hepatitis	Negative	Positive	Positive	Negative	Negative	Negative	Negative	Borderline	Negative	Negative	Negative	Not tested	Negative	Negative	Positive	Negative	Negative	Low	19	7	15
F	63	Viral hepatitis	Negative	Negative	Not tested	Negative	Positive	Negative	Negative	Negative	Negative	Negative	Negative	Not tested	Not tested	Negative	Positive	Negative	Negative	Low	23	22	112
M	53	Nonalcoholic steatohepatitis	Negative	Negative	Not tested	Negative	Negative	Negative	Negative	Negative	Negative	Negative	Negative	Not tested	Not tested	Negative	Negative	Not tested	Negative	High	57	66	52
M	37	Other hepatitis	Positive	Negative	Negative	Negative	Negative	Negative	Negative	Negative	Negative	Negative	Negative	Positive	Negative	Negative	Positive	Negative	Negative	Low	23	144	52
F	79	Other hepatitis	Negative	Negative	Negative	Negative	Negative	Negative	Negative	Negative	Negative	Negative	Negative	Not tested	Negative	Negative	Positive	Positive	Negative	Low	Not tested	Not tested	Not tested
M	32	Nonalcoholic steatohepatitis	Negative	Negative	Negative	Negative	Negative	Negative	Negative	Negative	Negative	Negative	Negative	Not tested	Not tested	Negative	Positive	Negative	Negative	Low	50	90	61
F	50	Viral hepatitis	Negative	Positive	Positive	Negative	Negative	Negative	Positive	Negative	Negative	Negative	Negative	Not tested	Positive	Negative	Negative	Negative	Negative	High	83	417	690
F	84	Other hepatitis	Positive	Negative	Positive	Negative	Negative	Negative	Negative	Negative	Negative	Negative	Negative	Positive	Negative	Negative	Negative	Negative	Negative	Low	882	510	224
M	82	Other hepatitis	Not tested	Negative	Positive	Negative	Negative	Negative	Negative	Negative	Negative	Negative	Negative	Not tested	Not tested	Negative	Positive	Positive	Negative	High	39	20	Not tested
M	63	Other hepatitis	Positive	Negative	Negative	Negative	Negative	Negative	Negative	Negative	Negative	Negative	Negative	Not tested	Negative	Negative	Positive	Positive	Negative	High	73	15	38
M	21	Other hepatitis	Negative	Negative	Negative	Negative	Negative	Negative	Negative	Negative	Negative	Negative	Negative	Not tested	Negative	Negative	Negative	Negative	Negative	Low	372	3674	121
F	49	Autoimmune hepatitis	Positive	Negative	Positive	Negative	Negative	Negative	Negative	Negative	Negative	Negative	Negative	Not tested	Negative	Negative	Positive	Not tested	Negative	Medium	Not tested	Not tested	Not tested
F	41	Nonalcoholic steatohepatitis	Negative	Negative	Negative	Negative	Negative	Negative	Negative	Negative	Negative	Negative	Negative	Not tested	Negative	Negative	Negative	Negative	Negative	Low	24	34	30
F	42	Nonalcoholic steatohepatitis	Positive	Negative	Not tested	Negative	Negative	Negative	Negative	Negative	Negative	Negative	Negative	Positive	Not tested	Negative	Positive	Negative	Negative	High	81	126	Not tested
M	39	Viral hepatitis	Positive	Negative	Not tested	Negative	Negative	Borderline	Negative	Negative	Negative	Negative	Negative	Positive	Positive	Negative	Positive	Negative	Negative	Low	4199	10022	364
F	62	Autoimmune hepatitis	Not tested	Not tested	Not tested	Negative	Negative	Negative	Borderline	Negative	Negative	Negative	Negative	Not tested	Not tested	Negative	Positive	Negative	Negative	High	90	49	124
M	67	Viral hepatitis	Not tested	Negative	Not tested	Negative	Negative	Negative	Negative	Negative	Negative	Negative	Negative	Not tested	Not tested	Negative	Negative	Positive	Negative	Low	22	17	Not tested
F	50	Other hepatitis	Negative	Negative	Negative	Borderline	Negative	Negative	Negative	Negative	Negative	Negative	Negative	Not tested	Negative	Negative	Positive	Positive	Negative	Low	55	24	Not tested
F	72	Other hepatitis	Negative	Negative	Negative	Negative	Negative	Negative	Negative	Negative	Negative	Negative	Negative	Positive	Negative	Negative	Negative	Negative	Negative	Low	59	44	134
M	66	Nonalcoholic steatohepatitis	Negative	Negative	Negative	Negative	Negative	Negative	Negative	Negative	Negative	Negative	Negative	Not tested	Not tested	Negative	Negative	Negative	Negative	Low	Not tested	Not tested	Not tested
M	37	Viral hepatitis	Negative	Negative	Not tested	Negative	Negative	Negative	Negative	Negative	Negative	Negative	Negative	Not tested	Not tested	Not tested	Not tested	Not tested	Not tested	Low	27	43	131
F	75	Other hepatitis	Positive	Negative	Positive	Negative	Negative	Negative	Positive	Negative	Negative	Negative	Negative	Positive	Negative	Negative	Positive	Positive	Negative	High	57	97	263
F	41	Other hepatitis	Negative	Negative	Negative	Negative	Negative	Negative	Borderline	Negative	Negative	Negative	Negative	Positive	Not tested	Negative	Positive	Negative	Negative	Low	13	8	<7
M	56	Nonalcoholic steatohepatitis	Negative	Negative	Negative	Negative	Negative	Negative	Negative	Negative	Negative	Negative	Negative	Not tested	Negative	Negative	Positive	Negative	Negative	Low	Not tested	Not tested	Not tested
F	67	Autoimmune hepatitis	Positive	Negative	Positive	Negative	Negative	Negative	Positive	Negative	Negative	Negative	Negative	Not tested	Negative	Negative	Positive	Negative	Negative	Medium	179	194	138
F	30	Nonalcoholic steatohepatitis	Negative	Negative	Negative	Borderline	Negative	Negative	Negative	Negative	Negative	Negative	Negative	Not tested	Negative	Negative	Positive	Negative	Negative	Low	76	32	62
M	66	Other hepatitis	Negative	Negative	Negative	Negative	Negative	Negative	Negative	Negative	Negative	Negative	Negative	Positive	Not tested	Negative	Positive	Positive	Negative	Low	22	13	19
F	44	Nonalcoholic steatohepatitis	Negative	Negative	Negative	Negative	Negative	Negative	Negative	Negative	Negative	Negative	Negative	Negative	Negative	Negative	Negative	Negative	Negative	Low	30	42	44
F	70	Viral hepatitis	Negative	Negative	Not tested	Negative	Negative	Negative	Negative	Negative	Negative	Negative	Negative	Positive	Not tested	Negative	Negative	Not tested	Negative	Medium	43	11	42
F	57	Other hepatitis	Negative	Negative	Negative	Negative	Negative	Negative	Negative	Negative	Borderline	Negative	Negative	Not tested	Negative	Negative	Negative	Negative	Negative	Low	17	16	234
F	54	Other hepatitis	Negative	Negative	Negative	Negative	Negative	Negative	Negative	Negative	Negative	Negative	Negative	Positive	Not tested	Negative	Positive	Negative	Negative	Low	20	11	87
F	63	Nonalcoholic steatohepatitis	Negative	Negative	Negative	Negative	Negative	Negative	Negative	Negative	Negative	Negative	Negative	Not tested	Not tested	Negative	Positive	Not tested	Negative	Low	38	45	55
F	73	Other hepatitis	Negative	Negative	Negative	Negative	Negative	Negative	Negative	Negative	Negative	Negative	Negative	Positive	Negative	Negative	Positive	Positive	Negative	Low	Not tested	Not tested	Not tested
F	21	Other hepatitis	Positive	Negative	Negative	Negative	Negative	Positive	Negative	Negative	Negative	Negative	Negative	Negative	Negative	Negative	Negative	Negative	Negative	Low	14	12	22
F	83	Other hepatitis	Positive	Negative	Positive	Negative	Negative	Negative	Borderline	Negative	Negative	Negative	Negative	Not tested	Negative	Negative	Positive	Not tested	Negative	Low	45	31	130
F	71	Other hepatitis	Positive	Negative	Not tested	Borderline	Negative	Negative	Negative	Negative	Negative	Negative	Negative	Not tested	Not tested	Negative	Negative	Negative	Negative	Low	201	64	Not tested
F	81	Other hepatitis	Negative	Negative	Negative	Negative	Negative	Negative	Negative	Negative	Negative	Negative	Negative	Not tested	Negative	Negative	Positive	Negative	Negative	Low	83	12	130
F	47	Autoimmune hepatitis	Not tested	Not tested	Not tested	Negative	Negative	Negative	Positive	Positive	Negative	Negative	Negative	Negative	Not tested	Negative	Negative	Negative	Negative	Not tested	26	27	40
F	64	Other hepatitis	Positive	Not tested	Positive	Negative	Negative	Negative	Positive	Negative	Borderline	Negative	Negative	Not tested	Negative	Negative	Negative	Negative	Negative	High	35	57	190
F	72	Other hepatitis	Positive	Negative	Negative	Negative	Negative	Negative	Negative	Negative	Negative	Negative	Negative	Positive	Not tested	Negative	Positive	Negative	Negative	Medium	Not tested	Not tested	Not tested
F	61	Other hepatitis	Positive	Negative	Not tested	Negative	Negative	Negative	Negative	Negative	Positive	Negative	Negative	Not tested	Not tested	Negative	Positive	Positive	Negative	Low	29	6	20
F	75	Other hepatitis	Positive	Negative	Negative	Negative	Negative	Negative	Negative	Negative	Negative	Negative	Negative	Not tested	Negative	Negative	Negative	Positive	Negative	Low	25	14	433
F	55	Viral hepatitis	Not tested	Negative	Not tested	Negative	Negative	Negative	Negative	Negative	Negative	Negative	Negative	Negative	Negative	Negative	Negative	Negative	Negative	Low	41	35	Not tested
F	63	Other hepatitis	Positive	Negative	Negative	Negative	Negative	Negative	Negative	Negative	Borderline	Negative	Negative	Not tested	Not tested	Negative	Positive	Positive	Negative	Medium	45	21	46
F	73	Other hepatitis	Positive	Negative	Negative	Negative	Negative	Negative	Negative	Positive	Negative	Negative	Negative	Positive	Negative	Negative	Positive	Negative	Negative	Low	37	30	483
F	49	Viral hepatitis	Negative	Negative	Negative	Negative	Negative	Negative	Negative	Negative	Borderline	Negative	Negative	Positive	Positive	Negative	Positive	Negative	Negative	Low	5724	4836	356
M	34	Other hepatitis	Negative	Negative	Negative	Negative	Negative	Negative	Negative	Negative	Negative	Negative	Negative	Negative	Negative	Negative	Positive	Negative	Negative	Low	108	116	22
F	44	Nonalcoholic steatohepatitis	Negative	Positive	Not tested	Negative	Negative	Negative	Negative	Negative	Negative	Negative	Negative	Not tested	Not tested	Negative	Negative	Not tested	Negative	Low	110	29	72
F	76	Autoimmune hepatitis	Positive	Negative	Negative	Negative	Negative	Negative	Negative	Negative	Negative	Negative	Negative	Not tested	Not tested	Negative	Positive	Positive	Negative	High	32	17	46
M	69	Other hepatitis	Negative	Negative	Positive	Negative	Negative	Negative	Negative	Negative	Negative	Negative	Negative	Not tested	Not tested	Negative	Positive	Positive	Negative	Low	26	58	208
M	41	Other hepatitis	Positive	Negative	Negative	Negative	Negative	Negative	Negative	Negative	Negative	Negative	Negative	Negative	Not tested	Negative	Positive	Positive	Negative	Low	Not tested	Not tested	Not tested
F	63	Viral hepatitis	Not tested	Negative	Not tested	Negative	Negative	Negative	Negative	Negative	Negative	Negative	Negative	Not tested	Negative	Negative	Positive	Negative	Negative	Low	371	116	118
F	69	Other hepatitis	Negative	Negative	Negative	Negative	Negative	Negative	Negative	Negative	Negative	Negative	Negative	Positive	Negative	Negative	Positive	Negative	Negative	Low	29	37	13
F	54	Other hepatitis	Negative	Not tested	Not tested	Negative	Negative	Negative	Negative	Negative	Negative	Negative	Negative	Not tested	Negative	Negative	Positive	Positive	Negative	High	22	23	64
F	44	Other hepatitis	Not tested	Negative	Negative	Negative	Negative	Negative	Negative	Negative	Positive	Positive	Negative	Not tested	Negative	Negative	Positive	Negative	Negative	Low	1879	1090	Not tested
M	23	Autoimmune hepatitis	Positive	Not tested	Not tested	Negative	Negative	Negative	Negative	Negative	Negative	Negative	Negative	Positive	Negative	Negative	Not tested	Not tested	Negative	Low	218	280	281
M	68	Viral hepatitis	Negative	Negative	Negative	Negative	Negative	Negative	Negative	Negative	Negative	Negative	Negative	Positive	Negative	Negative	Positive	Not tested	Negative	Low	38	38	36
M	80	Nonalcoholic steatohepatitis	Negative	Negative	Negative	Negative	Negative	Negative	Negative	Negative	Negative	Negative	Negative	Not tested	Negative	Negative	Negative	Negative	Negative	Low	35	39	32
F	66	Other hepatitis	Positive	Negative	Negative	Negative	Borderline	Negative	Negative	Negative	Negative	Negative	Negative	Positive	Negative	Negative	Positive	Positive	Negative	Low	48	23	18
F	56	Nonalcoholic steatohepatitis	Positive	Negative	Not tested	Negative	Negative	Negative	Positive	Negative	Negative	Negative	Negative	Not tested	Not tested	Not tested	Not tested	Not tested	Not tested	Medium	75	42	129
F	72	Viral hepatitis	Positive	Negative	Not tested	Negative	Negative	Negative	Negative	Negative	Negative	Negative	Negative	Not tested	Not tested	Negative	Negative	Positive	Negative	Low	26	24	24
F	61	Other hepatitis	Negative	Negative	Negative	Negative	Negative	Negative	Negative	Negative	Negative	Negative	Negative	Not tested	Negative	Negative	Positive	Negative	Negative	Low	21	39	57
M	26	Nonalcoholic steatohepatitis	Not tested	Negative	Not tested	Negative	Negative	Negative	Negative	Negative	Negative	Negative	Negative	Not tested	Not tested	Negative	Negative	Not tested	Negative	Low	28	93	88
F	79	Viral hepatitis	Negative	Negative	Negative	Negative	Negative	Negative	Negative	Negative	Negative	Negative	Negative	Not tested	Not tested	Negative	Negative	Negative	Negative	Low	53	42	Not tested
F	63	Other hepatitis	Positive	Negative	Negative	Negative	Negative	Negative	Negative	Negative	Positive	Negative	Negative	Positive	Negative	Negative	Positive	Positive	Negative	Low	82	134	279
F	46	Other hepatitis	Negative	Negative	Negative	Negative	Positive	Negative	Positive	Negative	Negative	Negative	Negative	Positive	Negative	Negative	Positive	Negative	Negative	Medium	21	15	51
F	65	Other hepatitis	Positive	Negative	Negative	Negative	Negative	Negative	Negative	Negative	Negative	Negative	Negative	Not tested	Not tested	Negative	Positive	Positive	Negative	Low	71	19	20
F	32	Other hepatitis	Not tested	Negative	Not tested	Negative	Negative	Negative	Negative	Borderline	Negative	Negative	Negative	Positive	Negative	Negative	Negative	Negative	Negative	Medium	62	236	Not tested
M	47	Autoimmune hepatitis	Negative	Positive	Negative	Borderline	Negative	Negative	Negative	Negative	Negative	Negative	Borderline	Positive	Negative	Negative	Positive	Not tested	Negative	Low	27	31	176
F	51	Nonalcoholic steatohepatitis	Negative	Negative	Negative	Negative	Negative	Negative	Negative	Negative	Negative	Negative	Negative	Positive	Negative	Negative	Positive	Negative	Negative	Low	54	69	37
F	63	Viral hepatitis	Negative	Negative	Not tested	Negative	Negative	Negative	Negative	Negative	Negative	Negative	Negative	Not tested	Negative	Negative	Negative	Positive	Negative	Low	50	27	100
M	58	Nonalcoholic steatohepatitis	Not tested	Not tested	Not tested	Negative	Negative	Negative	Negative	Negative	Negative	Negative	Negative	Not tested	Not tested	Negative	Negative	Not tested	Negative	Low	18	28	40
M	46	Nonalcoholic steatohepatitis	Negative	Negative	Negative	Negative	Negative	Negative	Negative	Negative	Negative	Negative	Negative	Not tested	Negative	Negative	Negative	Negative	Negative	Low	21	18	36
M	64	Other hepatitis	Negative	Negative	Negative	Negative	Negative	Negative	Negative	Negative	Negative	Negative	Negative	Not tested	Negative	Negative	Positive	Negative	Negative	Medium	123	140	769
M	53	Other hepatitis	Positive	Negative	Negative	Negative	Negative	Negative	Negative	Negative	Negative	Negative	Negative	Not tested	Not tested	Negative	Positive	Positive	Negative	Low	27	16	85
M	30	Other hepatitis	Positive	Negative	Negative	Negative	Negative	Negative	Negative	Negative	Negative	Negative	Negative	Not tested	Not tested	Negative	Positive	Not tested	Negative	Low	Not tested	Not tested	Not tested
M	79	Other hepatitis	Negative	Negative	Positive	Negative	Negative	Negative	Negative	Negative	Negative	Negative	Negative	Not tested	Negative	Not tested	Not tested	Not tested	Not tested	Low	306	297	Not tested
F	63	Other hepatitis	Positive	Positive	Negative	Negative	Negative	Negative	Borderline	Negative	Negative	Negative	Negative	Positive	Negative	Negative	Positive	Positive	Negative	Low	57	26	37
M	65	Other hepatitis	Negative	Not tested	Not tested	Negative	Negative	Negative	Negative	Negative	Negative	Negative	Negative	Positive	Not tested	Negative	Positive	Positive	Negative	Low	95	76	372
F	37	Other hepatitis	Positive	Negative	Positive	Negative	Negative	Negative	Negative	Negative	Negative	Negative	Negative	Not tested	Negative	Negative	Positive	Positive	Negative	Medium	156	452	316
F	63	Other hepatitis	Positive	Negative	Negative	Negative	Negative	Negative	Negative	Negative	Negative	Negative	Negative	Not tested	Negative	Negative	Positive	Negative	Negative	Low	Not tested	Not tested	Not tested
M	68	Other hepatitis	Negative	Positive	Negative	Negative	Negative	Negative	Negative	Negative	Negative	Negative	Negative	Not tested	Not tested	Negative	Positive	Positive	Negative	Low	32	27	Not tested
M	19	Viral hepatitis	Negative	Negative	Not tested	Negative	Negative	Negative	Negative	Negative	Negative	Negative	Negative	Positive	Not tested	Negative	Negative	Negative	Negative	Low	48	92	26
M	85	Other hepatitis	Positive	Negative	Negative	Negative	Negative	Negative	Negative	Negative	Negative	Negative	Negative	Not tested	Not tested	Negative	Negative	Negative	Negative	Medium	Not tested	Not tested	Not tested
M	68	Other hepatitis	Positive	Positive	Negative	Negative	Negative	Negative	Negative	Negative	Negative	Negative	Negative	Positive	Negative	Negative	Negative	Positive	Negative	Low	106	26	44
M	36	Other hepatitis	Negative	Negative	Negative	Negative	Negative	Negative	Negative	Negative	Negative	Negative	Negative	Positive	Not tested	Negative	Positive	Negative	Negative	Low	62	59	22
M	90	Nonalcoholic steatohepatitis	Negative	Negative	Negative	Negative	Negative	Negative	Negative	Negative	Negative	Negative	Negative	Not tested	Negative	Negative	Negative	Positive	Negative	Low	Not tested	Not tested	Not tested
F	53	Other hepatitis	Negative	Negative	Negative	Negative	Negative	Negative	Negative	Negative	Negative	Negative	Negative	Positive	Negative	Negative	Negative	Negative	Negative	Low	47	107	189
F	74	Other hepatitis	Negative	Negative	Negative	Borderline	Negative	Negative	Negative	Negative	Negative	Negative	Negative	Not tested	Not tested	Negative	Positive	Positive	Negative	Low	10	8	61
M	75	Viral hepatitis	Negative	Negative	Negative	Negative	Negative	Negative	Negative	Negative	Negative	Negative	Negative	Positive	Negative	Negative	Positive	Positive	Negative	Low	27	9	399
M	67	Nonalcoholic steatohepatitis	Negative	Negative	Negative	Negative	Negative	Negative	Negative	Negative	Negative	Negative	Negative	Not tested	Negative	Negative	Positive	Positive	Negative	Low	40	71	63
M	53	Autoimmune hepatitis	Not tested	Not tested	Negative	Negative	Borderline	Negative	Negative	Negative	Negative	Negative	Negative	Not tested	Negative	Negative	Positive	Negative	Negative	High	195	431	219
F	61	Other hepatitis	Positive	Negative	Negative	Negative	Negative	Negative	Negative	Borderline	Positive	Negative	Negative	Not tested	Not tested	Negative	Negative	Negative	Negative	Low	22	13	14
F	59	Nonalcoholic steatohepatitis	Positive	Negative	Not tested	Negative	Negative	Negative	Negative	Negative	Negative	Negative	Negative	Positive	Negative	Negative	Positive	Positive	Negative	Low	93	92	121
F	74	Viral hepatitis	Positive	Negative	Positive	Negative	Negative	Negative	Negative	Positive	Negative	Negative	Negative	Not tested	Not tested	Negative	Positive	Positive	Negative	Medium	73	48	Not tested
F	62	Other hepatitis	Negative	Negative	Positive	Negative	Negative	Negative	Negative	Negative	Negative	Negative	Negative	Not tested	Negative	Negative	Positive	Positive	Negative	Low	50	100	25
M	64	Other hepatitis	Negative	Negative	Negative	Negative	Negative	Negative	Negative	Negative	Negative	Negative	Negative	Not tested	Negative	Negative	Positive	Positive	Negative	Low	334	212	> 3600.0
F	57	Other hepatitis	Positive	Negative	Negative	Negative	Negative	Negative	Negative	Negative	Negative	Negative	Negative	Positive	Negative	Negative	Positive	Negative	Negative	Low	22	20	26
M	22	Viral hepatitis	Negative	Negative	Not tested	Negative	Negative	Negative	Negative	Negative	Negative	Negative	Negative	Not tested	Not tested	Not tested	Not tested	Not tested	Not tested	Low	36	105	35
M	28	Other hepatitis	Negative	Negative	Negative	Negative	Negative	Negative	Negative	Negative	Negative	Negative	Negative	Positive	Negative	Negative	Positive	Negative	Negative	Low	571	178	18
F	32	Other hepatitis	Positive	Negative	Positive	Negative	Negative	Negative	Negative	Negative	Negative	Negative	Negative	Negative	Negative	Negative	Positive	Positive	Not tested	Medium	304	529	Not tested
F	56	Viral hepatitis	Negative	Negative	Negative	Negative	Negative	Negative	Negative	Negative	Negative	Negative	Negative	Positive	Positive	Negative	Positive	Negative	Negative	Low	1924	3269	217
F	59	Other hepatitis	Positive	Negative	Negative	Negative	Negative	Negative	Negative	Negative	Negative	Negative	Negative	Positive	Negative	Negative	Positive	Positive	Negative	Medium	76	37	50
F	56	Viral hepatitis	Positive	Negative	Positive	Negative	Negative	Negative	Borderline	Negative	Negative	Negative	Positive	Not tested	Not tested	Negative	Negative	Negative	Negative	Low	31	13	25
M	73	Other hepatitis	Negative	Negative	Negative	Negative	Negative	Negative	Negative	Negative	Negative	Negative	Negative	Positive	Not tested	Negative	Positive	Positive	Negative	Low	87	33	224
F	32	Other hepatitis	Negative	Negative	Negative	Negative	Negative	Negative	Negative	Negative	Negative	Negative	Negative	Negative	Negative	Negative	Negative	Negative	Negative	Low	98	78	58
F	69	Other hepatitis	Positive	Negative	Negative	Negative	Negative	Negative	Negative	Negative	Negative	Negative	Negative	Not tested	Negative	Negative	Positive	Positive	Negative	Low	Not tested	Not tested	Not tested
M	58	Other hepatitis	Negative	Negative	Negative	Negative	Negative	Negative	Negative	Negative	Negative	Negative	Negative	Positive	Negative	Negative	Positive	Positive	Negative	Low	14	9	18
M	36	Nonalcoholic steatohepatitis	Negative	Negative	Negative	Negative	Negative	Negative	Negative	Negative	Negative	Negative	Negative	Not tested	Not tested	Negative	Positive	Negative	Negative	Low	38	35	42
F	79	Viral hepatitis	Negative	Negative	Not tested	Borderline	Negative	Negative	Negative	Positive	Negative	Negative	Negative	Positive	Not tested	Negative	Negative	Negative	Negative	Low	35	52	32
F	59	Other hepatitis	Positive	Negative	Negative	Negative	Negative	Negative	Positive	Positive	Negative	Negative	Negative	Positive	Negative	Negative	Positive	Positive	Negative	Medium	189	55	311
M	46	Viral hepatitis	Negative	Negative	Negative	Negative	Negative	Negative	Negative	Negative	Negative	Negative	Negative	Negative	Negative	Positive	Positive	Positive	Negative	Low	247	451	327
M	49	Other hepatitis	Negative	Negative	Not tested	Negative	Negative	Negative	Negative	Negative	Negative	Negative	Negative	Negative	Negative	Negative	Positive	Negative	Negative	Low	56	84	136
M	37	Autoimmune hepatitis	Negative	Negative	Negative	Negative	Negative	Negative	Negative	Negative	Negative	Negative	Negative	Not tested	Not tested	Not tested	Not tested	Not tested	Not tested	High	34	59	25
F	58	Other hepatitis	Negative	Negative	Negative	Negative	Negative	Negative	Positive	Positive	Positive	Negative	Negative	Not tested	Not tested	Negative	Positive	Positive	Negative	High	44	18	66
F	66	Other hepatitis	Positive	Positive	Positive	Negative	Negative	Negative	Negative	Positive	Negative	Negative	Negative	Not tested	Negative	Negative	Positive	Positive	Negative	High	19	11	27
M	59	Viral hepatitis	Negative	Negative	Negative	Negative	Negative	Negative	Negative	Positive	Negative	Negative	Negative	Not tested	Not tested	Negative	Positive	Positive	Positive	Low	116	121	112
F	43	Other hepatitis	Negative	Negative	Negative	Negative	Negative	Negative	Negative	Negative	Negative	Negative	Negative	Positive	Negative	Negative	Positive	Negative	Negative	Low	Not tested	Not tested	36
F	77	Other hepatitis	Positive	Negative	Positive	Negative	Negative	Negative	Negative	Negative	Negative	Negative	Negative	Not tested	Negative	Negative	Negative	Positive	Negative	Low	19	11	153
F	78	Other hepatitis	Positive	Negative	Positive	Negative	Negative	Negative	Negative	Negative	Negative	Negative	Negative	Positive	Negative	Negative	Negative	Negative	Negative	Low	Not tested	Not tested	Not tested
M	56	Other hepatitis	Negative	Positive	Negative	Negative	Negative	Negative	Negative	Negative	Negative	Negative	Negative	Not tested	Negative	Negative	Positive	Not tested	Negative	Low	28	50	26
F	55	Other hepatitis	Negative	Negative	Negative	Positive	Negative	Negative	Negative	Negative	Negative	Negative	Negative	Positive	Negative	Negative	Negative	Negative	Negative	Low	26	35	72
M	86	Other hepatitis	Negative	Negative	Negative	Negative	Negative	Negative	Negative	Negative	Negative	Negative	Negative	Not tested	Negative	Negative	Positive	Positive	Negative	Low	352	287	85
M	72	Other hepatitis	Negative	Negative	Negative	Negative	Negative	Negative	Negative	Negative	Negative	Negative	Negative	Not tested	Negative	Negative	Negative	Negative	Negative	High	20	8	316
F	51	Viral hepatitis	Negative	Negative	Not tested	Negative	Negative	Negative	Negative	Negative	Negative	Negative	Negative	Not tested	Not tested	Negative	Negative	Not tested	Negative	Not tested	25	25	120
F	63	Other hepatitis	Positive	Negative	Negative	Negative	Negative	Negative	Negative	Negative	Negative	Negative	Negative	Not tested	Negative	Negative	Positive	Positive	Negative	Low	17	19	22
F	72	Viral hepatitis	Negative	Negative	Negative	Negative	Negative	Negative	Negative	Negative	Negative	Negative	Negative	Positive	Negative	Negative	Positive	Positive	Negative	Low	42	48	95
M	40	Viral hepatitis	Negative	Negative	Not tested	Negative	Negative	Negative	Negative	Positive	Negative	Negative	Negative	Not tested	Positive	Negative	Negative	Negative	Negative	Low	8953	7054	233
F	46	Viral hepatitis	Negative	Negative	Positive	Negative	Negative	Negative	Positive	Positive	Negative	Negative	Negative	Negative	Not tested	Negative	Positive	Negative	Negative	High	35	32	94
F	78	Autoimmune hepatitis	Positive	Negative	Positive	Negative	Negative	Negative	Negative	Negative	Negative	Negative	Negative	Not tested	Negative	Negative	Positive	Positive	Not tested	High	414	87	49
F	45	Nonalcoholic steatohepatitis	Not tested	Negative	Not tested	Negative	Negative	Negative	Negative	Negative	Negative	Negative	Negative	Negative	Not tested	Negative	Positive	Negative	Negative	Low	26	36	51
M	61	Other hepatitis	Negative	Negative	Negative	Negative	Negative	Negative	Negative	Negative	Negative	Negative	Negative	Not tested	Not tested	Negative	Positive	Positive	Negative	Low	161	435	222
F	59	Nonalcoholic steatohepatitis	Negative	Negative	Negative	Negative	Negative	Negative	Negative	Borderline	Negative	Negative	Negative	Not tested	Negative	Negative	Positive	Positive	Negative	Low	39	25	53
F	54	Other hepatitis	Not tested	Not tested	Not tested	Negative	Negative	Negative	Negative	Negative	Negative	Negative	Negative	Not tested	Negative	Negative	Positive	Positive	Negative	Low	21	114	189
M	72	Other hepatitis	Negative	Negative	Negative	Negative	Negative	Negative	Negative	Negative	Negative	Negative	Negative	Not tested	Negative	Negative	Positive	Positive	Negative	High	316	179	167
F	73	Other hepatitis	Negative	Negative	Negative	Negative	Negative	Negative	Negative	Negative	Negative	Negative	Negative	Not tested	Negative	Negative	Positive	Negative	Negative	High	91	32	30
F	67	Other hepatitis	Negative	Negative	Negative	Negative	Negative	Negative	Negative	Negative	Negative	Negative	Negative	Positive	Negative	Negative	Positive	Positive	Negative	Low	63	58	22
M	77	Other hepatitis	Negative	Negative	Negative	Negative	Negative	Negative	Negative	Negative	Negative	Negative	Negative	Not tested	Not tested	Negative	Positive	Positive	Negative	Low	Not tested	Not tested	Not tested
F	60	Other hepatitis	Negative	Negative	Negative	Negative	Negative	Negative	Negative	Negative	Negative	Negative	Negative	Positive	Negative	Negative	Positive	Negative	Negative	Medium	104	440	559
F	78	Other hepatitis	Positive	Negative	Negative	Negative	Negative	Negative	Negative	Positive	Negative	Negative	Negative	Not tested	Negative	Negative	Negative	Positive	Negative	Low	747	691	207
F	42	Other hepatitis	Positive	Not tested	Not tested	Negative	Negative	Negative	Negative	Negative	Negative	Negative	Negative	Positive	Negative	Negative	Positive	Negative	Negative	Low	22	16	42
F	38	Other hepatitis	Positive	Negative	Positive	Negative	Negative	Negative	Negative	Negative	Negative	Negative	Negative	Positive	Negative	Negative	Positive	Negative	Negative	High	Not tested	Not tested	Not tested
F	63	Other hepatitis	Positive	Negative	Positive	Negative	Negative	Negative	Negative	Negative	Negative	Negative	Negative	Not tested	Not tested	Not tested	Not tested	Not tested	Not tested	Low	74	115	61
F	36	Viral hepatitis	Not tested	Not tested	Not tested	Negative	Positive	Negative	Negative	Negative	Negative	Negative	Negative	Negative	Negative	Negative	Positive	Negative	Negative	Low	76	123	397
F	51	Autoimmune hepatitis	Negative	Negative	Negative	Negative	Negative	Negative	Positive	Negative	Borderline	Negative	Negative	Not tested	Negative	Negative	Positive	Not tested	Negative	Low	Not tested	Not tested	Not tested
M	44	Viral hepatitis	Negative	Negative	Not tested	Negative	Negative	Negative	Negative	Negative	Negative	Negative	Negative	Not tested	Not tested	Negative	Positive	Negative	Not tested	Low	32	44	126
M	48	Other hepatitis	Negative	Negative	Negative	Negative	Borderline	Negative	Negative	Negative	Negative	Negative	Negative	Positive	Negative	Negative	Positive	Negative	Negative	Low	67	49	56
M	49	Viral hepatitis	Negative	Positive	Negative	Negative	Negative	Negative	Negative	Negative	Negative	Negative	Negative	Positive	Not tested	Negative	Positive	Negative	Negative	Low	32	59	Not tested
F	67	Nonalcoholic steatohepatitis	Negative	Negative	Negative	Negative	Negative	Negative	Negative	Negative	Negative	Negative	Negative	Not tested	Negative	Negative	Negative	Negative	Negative	Low	68	73	18
F	76	Viral hepatitis	Positive	Negative	Not tested	Negative	Negative	Negative	Negative	Negative	Negative	Negative	Negative	Positive	Negative	Negative	Positive	Positive	Negative	Medium	48	18	136
F	77	Nonalcoholic steatohepatitis	Positive	Negative	Positive	Negative	Negative	Negative	Negative	Negative	Negative	Negative	Negative	Not tested	Negative	Negative	Positive	Not tested	Negative	Low	167	145	50
M	25	Other hepatitis	Not tested	Negative	Negative	Negative	Negative	Negative	Negative	Negative	Negative	Negative	Negative	Positive	Negative	Negative	Positive	Negative	Negative	Low	325	300	415
F	67	Other hepatitis	Positive	Negative	Negative	Negative	Negative	Negative	Negative	Negative	Negative	Negative	Negative	Positive	Negative	Negative	Positive	Negative	Negative	Low	85	23	32
F	66	Autoimmune hepatitis	Not tested	Not tested	Not tested	Negative	Borderline	Negative	Negative	Negative	Borderline	Negative	Negative	Positive	Not tested	Positive	Negative	Not tested	Negative	High	28	12	Not tested
F	63	Autoimmune hepatitis	Positive	Positive	Not tested	Negative	Negative	Negative	Negative	Negative	Negative	Negative	Negative	Not tested	Negative	Negative	Positive	Positive	Negative	High	386	389	103
M	54	Other hepatitis	Negative	Negative	Positive	Negative	Negative	Negative	Negative	Negative	Negative	Negative	Negative	Positive	Negative	Negative	Positive	Positive	Negative	Low	102	55	552
F	39	Other hepatitis	Positive	Positive	Negative	Negative	Negative	Negative	Positive	Negative	Negative	Negative	Negative	Not tested	Negative	Negative	Positive	Negative	Not tested	Medium	30	18	32
F	48	Other hepatitis	Not tested	Not tested	Not tested	Negative	Negative	Negative	Negative	Negative	Negative	Negative	Negative	Not tested	Negative	Negative	Positive	Negative	Negative	Low	622	3018	79
F	80	Other hepatitis	Negative	Negative	Negative	Negative	Positive	Negative	Negative	Negative	Negative	Negative	Negative	Positive	Negative	Negative	Negative	Negative	Negative	High	91	108	334
M	40	Other hepatitis	Negative	Negative	Negative	Negative	Positive	Negative	Negative	Negative	Negative	Negative	Negative	Positive	Negative	Negative	Positive	Not tested	Negative	Low	56	103	95
F	52	Other hepatitis	Negative	Negative	Negative	Negative	Negative	Negative	Negative	Negative	Negative	Negative	Negative	Not tested	Negative	Negative	Positive	Negative	Negative	Low	27	39	137
F	59	Other hepatitis	Positive	Negative	Positive	Negative	Negative	Negative	Negative	Negative	Negative	Negative	Negative	Not tested	Negative	Negative	Positive	Negative	Negative	Low	Not tested	Not tested	Not tested
F	59	Other hepatitis	Not tested	Not tested	Not tested	Negative	Negative	Negative	Negative	Positive	Negative	Negative	Negative	Not tested	Negative	Negative	Positive	Positive	Negative	Not tested	6290	3134	Not tested
M	87	Other hepatitis	Positive	Negative	Negative	Borderline	Negative	Negative	Negative	Negative	Negative	Negative	Negative	Not tested	Not tested	Negative	Negative	Positive	Negative	Low	31	8	238
F	79	Autoimmune hepatitis	Not tested	Not tested	Not tested	Borderline	Negative	Negative	Negative	Positive	Negative	Negative	Negative	Not tested	Negative	Positive	Negative	Positive	Negative	High	56	29	Not tested
F	75	Other hepatitis	Negative	Negative	Positive	Negative	Negative	Negative	Negative	Negative	Negative	Negative	Negative	Positive	Negative	Negative	Positive	Positive	Negative	Low	62	17	317
F	80	Autoimmune hepatitis	Positive	Not tested	Not tested	Negative	Negative	Negative	Positive	Negative	Negative	Negative	Negative	Not tested	Not tested	Negative	Positive	Positive	Not tested	Low	41	36	174
F	40	Viral hepatitis	Positive	Negative	Negative	Negative	Negative	Negative	Negative	Negative	Negative	Negative	Negative	Positive	Negative	Positive	Negative	Positive	Negative	Low	Not tested	Not tested	Not tested
F	70	Viral hepatitis	Negative	Negative	Negative	Negative	Negative	Negative	Negative	Negative	Positive	Negative	Negative	Not tested	Negative	Negative	Positive	Negative	Negative	Low	75	26	Not tested
M	54	Nonalcoholic steatohepatitis	Negative	Positive	Not tested	Negative	Negative	Negative	Negative	Negative	Negative	Negative	Negative	Positive	Not tested	Negative	Positive	Positive	Negative	Low	59	81	41
F	17	Other hepatitis	Positive	Negative	Negative	Negative	Negative	Negative	Negative	Negative	Negative	Negative	Negative	Positive	Negative	Negative	Negative	Negative	Negative	Low	105	222	126
M	76	Other hepatitis	Negative	Negative	Not tested	Negative	Negative	Negative	Negative	Negative	Negative	Negative	Negative	Not tested	Not tested	Negative	Positive	Positive	Negative	Low	39	30	231
F	64	Other hepatitis	Negative	Negative	Negative	Negative	Negative	Negative	Negative	Negative	Negative	Negative	Negative	Positive	Negative	Negative	Positive	Positive	Negative	Low	28	45	69
F	55	Nonalcoholic steatohepatitis	Positive	Negative	Negative	Negative	Negative	Negative	Negative	Positive	Negative	Negative	Negative	Not tested	Not tested	Negative	Positive	Negative	Negative	High	165	303	138
F	53	Other hepatitis	Negative	Negative	Positive	Negative	Negative	Negative	Negative	Negative	Negative	Negative	Negative	Positive	Negative	Negative	Positive	Positive	Negative	High	19	20	86
F	67	Other hepatitis	Positive	Negative	Positive	Negative	Negative	Negative	Negative	Negative	Negative	Negative	Negative	Not tested	Negative	Negative	Positive	Negative	Negative	Low	605	501	537
M	45	Nonalcoholic steatohepatitis	Negative	Negative	Negative	Negative	Negative	Negative	Negative	Negative	Negative	Negative	Negative	Not tested	Negative	Negative	Positive	Positive	Negative	Low	30	28	56
F	60	Nonalcoholic steatohepatitis	Negative	Negative	Negative	Negative	Negative	Negative	Negative	Negative	Negative	Negative	Negative	Positive	Negative	Negative	Negative	Negative	Negative	Low	Not tested	Not tested	Not tested
M	80	Other hepatitis	Negative	Negative	Positive	Negative	Negative	Negative	Negative	Negative	Negative	Negative	Negative	Not tested	Negative	Negative	Positive	Positive	Negative	Medium	974	580	765
F	68	Other hepatitis	Negative	Positive	Not tested	Negative	Positive	Negative	Negative	Negative	Negative	Negative	Negative	Not tested	Negative	Negative	Positive	Positive	Negative	Medium	51	12	36
M	76	Nonalcoholic steatohepatitis	Negative	Negative	Negative	Negative	Negative	Negative	Negative	Negative	Negative	Negative	Negative	Positive	Not tested	Negative	Negative	Not tested	Negative	Low	Not tested	Not tested	Not tested
F	55	Viral hepatitis	Negative	Negative	Negative	Negative	Negative	Negative	Negative	Negative	Negative	Negative	Negative	Not tested	Not tested	Negative	Negative	Negative	Positive	Medium	Not tested	Not tested	Not tested
F	75	Other hepatitis	Negative	Positive	Positive	Negative	Negative	Negative	Negative	Negative	Negative	Negative	Negative	Not tested	Negative	Negative	Positive	Positive	Negative	Low	151	116	1853
M	83	Other hepatitis	Negative	Negative	Positive	Borderline	Negative	Negative	Negative	Negative	Negative	Negative	Negative	Not tested	Negative	Negative	Negative	Positive	Negative	High	71	16	42
F	66	Nonalcoholic steatohepatitis	Negative	Negative	Not tested	Negative	Negative	Negative	Negative	Negative	Negative	Negative	Negative	Not tested	Not tested	Negative	Positive	Positive	Negative	Low	Not tested	Not tested	Not tested
F	56	Autoimmune hepatitis	Positive	Negative	Negative	Negative	Negative	Negative	Negative	Negative	Negative	Negative	Negative	Not tested	Negative	Negative	Negative	Negative	Negative	High	164	200	590
F	68	Other hepatitis	Positive	Negative	Negative	Negative	Negative	Negative	Negative	Negative	Negative	Negative	Negative	Positive	Negative	Negative	Positive	Positive	Negative	Low	87	150	36
F	54	Other hepatitis	Positive	Negative	Positive	Negative	Negative	Negative	Negative	Positive	Negative	Negative	Negative	Positive	Negative	Negative	Positive	Positive	Negative	High	34	53	25
F	39	Nonalcoholic steatohepatitis	Not tested	Not tested	Not tested	Negative	Negative	Negative	Positive	Negative	Negative	Negative	Negative	Not tested	Not tested	Negative	Positive	Not tested	Negative	Low	Not tested	Not tested	Not tested
F	28	Viral hepatitis	Negative	Negative	Not tested	Negative	Negative	Negative	Negative	Negative	Negative	Negative	Negative	Not tested	Not tested	Not tested	Not tested	Not tested	Not tested	Low	39	78	24
M	20	Viral hepatitis	Negative	Negative	Not tested	Negative	Negative	Negative	Negative	Negative	Negative	Negative	Negative	Positive	Negative	Negative	Negative	Negative	Negative	Not tested	119	479	107
F	72	Other hepatitis	Positive	Negative	Negative	Negative	Negative	Negative	Negative	Negative	Negative	Negative	Negative	Positive	Negative	Negative	Negative	Not tested	Negative	Low	Not tested	Not tested	Not tested
F	45	Viral hepatitis	Positive	Negative	Positive	Negative	Negative	Negative	Positive	Positive	Negative	Negative	Negative	Not tested	Not tested	Not tested	Not tested	Not tested	Not tested	High	69	66	197
M	68	Other hepatitis	Negative	Positive	Negative	Negative	Negative	Negative	Negative	Negative	Negative	Negative	Negative	Positive	Not tested	Negative	Negative	Negative	Negative	Medium	152	38	574
F	64	Other hepatitis	Positive	Negative	Negative	Negative	Negative	Negative	Negative	Negative	Negative	Negative	Negative	Positive	Not tested	Negative	Positive	Positive	Negative	Low	Not tested	Not tested	Not tested
F	39	Other hepatitis	Negative	Negative	Negative	Negative	Negative	Negative	Negative	Negative	Negative	Negative	Negative	Not tested	Negative	Negative	Positive	Negative	Negative	Low	420	442	117
F	64	Other hepatitis	Negative	Negative	Negative	Negative	Negative	Negative	Negative	Negative	Negative	Negative	Negative	Positive	Negative	Negative	Negative	Negative	Negative	Low	30	18	35
M	74	Other hepatitis	Positive	Negative	Negative	Borderline	Negative	Negative	Negative	Negative	Negative	Negative	Negative	Positive	Negative	Negative	Positive	Positive	Negative	Medium	221	392	1028
F	64	Other hepatitis	Not tested	Not tested	Not tested	Negative	Negative	Negative	Positive	Negative	Negative	Negative	Negative	Positive	Not tested	Not tested	Not tested	Negative	Not tested	Not tested	43	70	28
M	47	Other hepatitis	Negative	Negative	Negative	Negative	Negative	Negative	Negative	Negative	Negative	Negative	Negative	Positive	Negative	Negative	Negative	Negative	Negative	Low	27	41	30
F	33	Viral hepatitis	Positive	Negative	Negative	Negative	Negative	Negative	Negative	Negative	Negative	Negative	Negative	Not tested	Negative	Negative	Positive	Negative	Negative	Low	713	1072	310
F	67	Nonalcoholic steatohepatitis	Negative	Negative	Not tested	Borderline	Negative	Negative	Negative	Negative	Negative	Negative	Negative	Positive	Not tested	Negative	Positive	Positive	Negative	Low	50	31	58
F	25	Other hepatitis	Not tested	Not tested	Not tested	Negative	Borderline	Negative	Negative	Negative	Negative	Negative	Negative	Not tested	Negative	Negative	Negative	Positive	Negative	Low	1186	1574	405
F	54	Viral hepatitis	Positive	Negative	Positive	Negative	Negative	Negative	Negative	Negative	Negative	Negative	Negative	Positive	Not tested	Negative	Positive	Negative	Negative	Low	74	154	42
F	61	Autoimmune hepatitis	Negative	Negative	Negative	Negative	Negative	Negative	Negative	Negative	Negative	Negative	Negative	Positive	Negative	Negative	Positive	Positive	Negative	Low	80	18	117
F	56	Other hepatitis	Negative	Negative	Negative	Negative	Negative	Negative	Negative	Negative	Negative	Negative	Negative	Not tested	Negative	Negative	Negative	Negative	Negative	Low	572	240	133
M	86	Other hepatitis	Negative	Negative	Negative	Negative	Negative	Negative	Negative	Negative	Negative	Negative	Negative	Not tested	Negative	Negative	Positive	Positive	Negative	Low	87	104	Not tested
M	38	Other hepatitis	Negative	Negative	Not tested	Borderline	Negative	Negative	Negative	Negative	Negative	Negative	Negative	Not tested	Negative	Negative	Positive	Negative	Negative	Low	Not tested	Not tested	Not tested
M	23	Other hepatitis	Negative	Negative	Negative	Negative	Negative	Negative	Negative	Negative	Negative	Negative	Negative	Negative	Negative	Negative	Negative	Not tested	Negative	Low	89	48	45
F	52	Other hepatitis	Positive	Negative	Negative	Negative	Negative	Negative	Negative	Positive	Negative	Negative	Negative	Not tested	Negative	Negative	Positive	Negative	Negative	High	24	44	150
F	37	Other hepatitis	Positive	Negative	Negative	Negative	Positive	Negative	Negative	Negative	Negative	Negative	Negative	Not tested	Not tested	Negative	Positive	Negative	Negative	Medium	96	22	350
M	37	Other hepatitis	Positive	Positive	Not tested	Negative	Negative	Negative	Negative	Negative	Negative	Negative	Negative	Positive	Negative	Negative	Negative	Negative	Negative	Low	34	36	31
F	64	Other hepatitis	Negative	Negative	Negative	Negative	Negative	Negative	Negative	Negative	Negative	Negative	Negative	Positive	Negative	Negative	Negative	Negative	Negative	Low	32	30	38
F	65	Other hepatitis	Positive	Negative	Negative	Negative	Negative	Negative	Negative	Negative	Negative	Negative	Negative	Positive	Not tested	Negative	Positive	Negative	Negative	Low	29	24	41
M	62	Other hepatitis	Negative	Not tested	Not tested	Negative	Negative	Negative	Positive	Negative	Positive	Negative	Negative	Not tested	Negative	Negative	Positive	Positive	Negative	Low	29	14	62
M	66	Other hepatitis	Negative	Negative	Negative	Negative	Negative	Negative	Negative	Negative	Negative	Negative	Negative	Not tested	Negative	Negative	Positive	Positive	Negative	Medium	51	65	36
F	57	Autoimmune hepatitis	Positive	Negative	Positive	Negative	Negative	Negative	Negative	Negative	Negative	Negative	Negative	Positive	Negative	Positive	Positive	Positive	Negative	High	Not tested	Not tested	Not tested
M	72	Autoimmune hepatitis	Not tested	Not tested	Not tested	Negative	Negative	Negative	Negative	Negative	Negative	Negative	Negative	Not tested	Negative	Negative	Positive	Positive	Negative	High	22	10	34
F	74	Viral hepatitis	Negative	Negative	Negative	Negative	Negative	Negative	Negative	Negative	Negative	Negative	Negative	Not tested	Not tested	Negative	Positive	Positive	Negative	Low	40	20	Not tested
F	61	Viral hepatitis	Negative	Positive	Not tested	Negative	Negative	Negative	Negative	Negative	Borderline	Negative	Negative	Not tested	Not tested	Negative	Positive	Negative	Negative	Low	27	27	30
F	62	Viral hepatitis	Negative	Negative	Not tested	Negative	Negative	Negative	Negative	Negative	Negative	Negative	Negative	Not tested	Not tested	Negative	Positive	Positive	Negative	Low	48	64	38
M	66	Other hepatitis	Negative	Negative	Negative	Negative	Negative	Negative	Negative	Negative	Negative	Negative	Negative	Not tested	Negative	Negative	Positive	Not tested	Negative	Low	63	84	74
F	63	Viral hepatitis	Positive	Negative	Not tested	Negative	Negative	Negative	Negative	Negative	Negative	Negative	Negative	Positive	Not tested	Positive	Negative	Positive	Negative	Low	93	27	205
F	24	Nonalcoholic steatohepatitis	Positive	Negative	Negative	Negative	Negative	Negative	Negative	Negative	Negative	Negative	Negative	Not tested	Negative	Negative	Negative	Negative	Negative	Low	47	75	46
F	65	Other hepatitis	Negative	Negative	Negative	Negative	Negative	Negative	Negative	Negative	Negative	Negative	Negative	Positive	Negative	Negative	Negative	Negative	Negative	Low	59	29	32
F	56	Other hepatitis	Not tested	Negative	Negative	Negative	Negative	Negative	Negative	Negative	Negative	Negative	Negative	Not tested	Negative	Negative	Positive	Positive	Negative	Low	308	829	438
M	42	Nonalcoholic steatohepatitis	Negative	Negative	Negative	Negative	Negative	Negative	Negative	Negative	Negative	Negative	Negative	Negative	Not tested	Negative	Positive	Negative	Negative	Low	54	97	179
F	79	Autoimmune hepatitis	Not tested	Not tested	Not tested	Negative	Negative	Negative	Positive	Negative	Negative	Negative	Positive	Positive	Negative	Negative	Positive	Not tested	Negative	High	37	36	57
F	57	Other hepatitis	Negative	Negative	Negative	Negative	Negative	Negative	Negative	Negative	Negative	Negative	Negative	Positive	Negative	Negative	Positive	Negative	Negative	Low	23	26	40
F	61	Viral hepatitis	Positive	Negative	Negative	Negative	Negative	Negative	Positive	Negative	Negative	Negative	Negative	Not tested	Not tested	Positive	Negative	Positive	Negative	Low	46	23	134
F	63	Other hepatitis	Negative	Negative	Negative	Negative	Negative	Negative	Negative	Negative	Negative	Negative	Negative	Negative	Not tested	Negative	Positive	Positive	Negative	Low	44	45	15
F	51	Viral hepatitis	Negative	Negative	Negative	Negative	Negative	Negative	Negative	Negative	Negative	Negative	Negative	Positive	Negative	Negative	Positive	Not tested	Negative	Medium	Not tested	Not tested	Not tested
M	41	Nonalcoholic steatohepatitis	Negative	Not tested	Negative	Negative	Negative	Negative	Negative	Negative	Negative	Negative	Negative	Not tested	Negative	Negative	Positive	Negative	Negative	Low	43	49	66
F	42	Nonalcoholic steatohepatitis	Negative	Negative	Not tested	Negative	Negative	Negative	Negative	Positive	Negative	Negative	Negative	Positive	Negative	Negative	Positive	Negative	Negative	Low	82	75	68
F	67	Other hepatitis	Negative	Negative	Positive	Negative	Negative	Negative	Negative	Negative	Negative	Negative	Negative	Positive	Negative	Negative	Positive	Negative	Negative	Low	159	273	223
F	26	Viral hepatitis	Positive	Negative	Not tested	Negative	Negative	Negative	Negative	Positive	Negative	Negative	Negative	Not tested	Not tested	Negative	Negative	Not tested	Negative	Low	47	44	55
F	40	Other hepatitis	Negative	Negative	Negative	Negative	Negative	Negative	Negative	Negative	Negative	Negative	Negative	Negative	Not tested	Negative	Positive	Negative	Negative	Low	65	105	21
F	38	Viral hepatitis	Positive	Negative	Not tested	Negative	Negative	Negative	Negative	Negative	Negative	Negative	Negative	Positive	Not tested	Negative	Positive	Negative	Negative	High	29	16	19
M	28	Nonalcoholic steatohepatitis	Positive	Negative	Negative	Negative	Negative	Negative	Negative	Negative	Negative	Negative	Negative	Negative	Negative	Negative	Positive	Negative	Negative	Low	47	120	103
F	80	Other hepatitis	Positive	Negative	Negative	Negative	Negative	Negative	Negative	Negative	Negative	Negative	Negative	Positive	Negative	Negative	Positive	Positive	Negative	High	Not tested	Not tested	Not tested
F	49	Viral hepatitis	Positive	Negative	Negative	Negative	Negative	Negative	Negative	Negative	Negative	Negative	Negative	Positive	Not tested	Negative	Positive	Negative	Negative	Low	39	33	14
M	32	Nonalcoholic steatohepatitis	Negative	Negative	Negative	Negative	Negative	Negative	Negative	Negative	Negative	Negative	Negative	Positive	Not tested	Negative	Positive	Negative	Negative	Low	27	70	58
F	56	Viral hepatitis	Positive	Negative	Positive	Negative	Negative	Negative	Positive	Negative	Negative	Negative	Negative	Not tested	Not tested	Negative	Positive	Positive	Negative	Medium	24	19	99
F	53	Viral hepatitis	Not tested	Negative	Not tested	Negative	Positive	Negative	Positive	Positive	Negative	Negative	Negative	Not tested	Not tested	Negative	Negative	Not tested	Negative	Low	19	17	89
M	52	Other hepatitis	Positive	Negative	Negative	Negative	Negative	Negative	Negative	Negative	Negative	Negative	Negative	Not tested	Not tested	Negative	Positive	Positive	Negative	Not tested	80	38	82
F	55	Other hepatitis	Negative	Negative	Positive	Negative	Negative	Negative	Negative	Negative	Negative	Negative	Negative	Not tested	Negative	Negative	Positive	Negative	Negative	Low	34	31	49
F	49	Other hepatitis	Positive	Negative	Negative	Negative	Negative	Negative	Positive	Negative	Negative	Negative	Negative	Positive	Negative	Negative	Positive	Positive	Negative	High	99	24	50
F	53	Other hepatitis	Negative	Negative	Negative	Negative	Negative	Negative	Negative	Negative	Negative	Negative	Negative	Positive	Negative	Negative	Negative	Negative	Negative	Low	47	33	21
M	70	Viral hepatitis	Not tested	Not tested	Not tested	Negative	Negative	Negative	Negative	Negative	Negative	Negative	Negative	Not tested	Not tested	Negative	Positive	Positive	Negative	Low	76	26	133
F	56	Other hepatitis	Negative	Negative	Not tested	Negative	Negative	Negative	Negative	Negative	Negative	Negative	Negative	Positive	Negative	Negative	Positive	Positive	Negative	Low	36	109	109
F	37	Other hepatitis	Negative	Negative	Negative	Negative	Negative	Negative	Negative	Negative	Negative	Negative	Negative	Not tested	Negative	Negative	Positive	Not tested	Negative	Medium	26	109	278
F	70	Other hepatitis	Negative	Negative	Negative	Negative	Negative	Negative	Negative	Negative	Negative	Negative	Negative	Not tested	Negative	Negative	Positive	Negative	Negative	Medium	41	15	36
F	28	Other hepatitis	Negative	Negative	Negative	Negative	Negative	Negative	Negative	Negative	Negative	Negative	Negative	Not tested	Negative	Negative	Negative	Negative	Negative	Medium	40	56	75
F	52	Other hepatitis	Positive	Negative	Negative	Negative	Negative	Negative	Negative	Negative	Negative	Negative	Negative	Positive	Negative	Negative	Negative	Negative	Negative	Medium	23	17	26
M	46	Nonalcoholic steatohepatitis	Negative	Negative	Negative	Negative	Negative	Negative	Borderline	Negative	Negative	Negative	Negative	Positive	Not tested	Negative	Positive	Negative	Negative	Low	17	19	68
F	61	Other hepatitis	Negative	Negative	Negative	Negative	Negative	Negative	Negative	Negative	Negative	Negative	Negative	Not tested	Negative	Negative	Negative	Negative	Negative	Medium	55	27	33
M	69	Autoimmune hepatitis	Negative	Positive	Negative	Negative	Positive	Negative	Negative	Negative	Negative	Negative	Negative	Not tested	Negative	Negative	Negative	Positive	Negative	Low	Not tested	Not tested	Not tested
F	67	Autoimmune hepatitis	Positive	Negative	Negative	Negative	Negative	Negative	Positive	Positive	Negative	Negative	Negative	Not tested	Not tested	Negative	Positive	Negative	Negative	High	80	53	Not tested
F	58	Autoimmune hepatitis	Positive	Positive	Negative	Negative	Negative	Negative	Negative	Negative	Negative	Negative	Borderline	Not tested	Not tested	Negative	Positive	Negative	Negative	Low	106	140	118
M	63	Other hepatitis	Negative	Negative	Negative	Negative	Negative	Negative	Negative	Negative	Negative	Negative	Negative	Not tested	Negative	Negative	Negative	Positive	Negative	Low	41	45	727
F	72	Other hepatitis	Negative	Negative	Negative	Negative	Negative	Negative	Negative	Negative	Negative	Negative	Negative	Positive	Negative	Negative	Negative	Negative	Negative	High	63	116	292
F	62	Other hepatitis	Negative	Positive	Negative	Negative	Negative	Negative	Negative	Negative	Negative	Negative	Negative	Not tested	Not tested	Negative	Positive	Negative	Negative	Low	57	72	228
F	50	Other hepatitis	Negative	Negative	Negative	Negative	Negative	Negative	Negative	Negative	Negative	Negative	Negative	Not tested	Negative	Negative	Negative	Not tested	Negative	Low	23	46	325
M	54	Viral hepatitis	Negative	Negative	Negative	Borderline	Borderline	Negative	Negative	Borderline	Negative	Negative	Positive	Positive	Negative	Negative	Negative	Negative	Negative	Low	36	22	459
M	64	Viral hepatitis	Negative	Negative	Negative	Negative	Negative	Negative	Negative	Negative	Negative	Negative	Negative	Not tested	Negative	Negative	Positive	Positive	Negative	Low	296	107	1060
F	60	Other hepatitis	Negative	Negative	Negative	Negative	Borderline	Negative	Negative	Negative	Borderline	Negative	Negative	Positive	Negative	Negative	Negative	Negative	Negative	Low	Not tested	Not tested	Not tested
F	63	Autoimmune hepatitis	Positive	Negative	Not tested	Negative	Negative	Negative	Positive	Positive	Negative	Negative	Negative	Positive	Not tested	Negative	Positive	Negative	Negative	Medium	84	117	55
M	18	Other hepatitis	Negative	Negative	Negative	Negative	Negative	Negative	Negative	Negative	Negative	Negative	Negative	Positive	Negative	Negative	Positive	Negative	Negative	Low	253	358	325
F	63	Autoimmune hepatitis	Not tested	Negative	Not tested	Negative	Negative	Negative	Borderline	Positive	Negative	Negative	Negative	Positive	Negative	Negative	Positive	Positive	Negative	High	33	27	517
F	75	Other hepatitis	Positive	Negative	Positive	Negative	Negative	Negative	Negative	Negative	Negative	Negative	Negative	Not tested	Negative	Negative	Negative	Negative	Negative	Low	Not tested	Not tested	Not tested
M	92	Other hepatitis	Positive	Negative	Negative	Negative	Borderline	Negative	Negative	Negative	Negative	Negative	Negative	Positive	Borderline	Negative	Positive	Positive	Negative	High	31	14	28
F	72	Nonalcoholic steatohepatitis	Positive	Negative	Positive	Negative	Negative	Negative	Negative	Negative	Negative	Negative	Negative	Not tested	Negative	Negative	Positive	Negative	Negative	Low	Not tested	Not tested	Not tested
M	38	Other hepatitis	Negative	Positive	Negative	Negative	Negative	Negative	Negative	Negative	Negative	Negative	Negative	Negative	Negative	Negative	Positive	Negative	Negative	Low	406	471	48
F	59	Other hepatitis	Positive	Negative	Negative	Negative	Negative	Negative	Negative	Negative	Negative	Negative	Negative	Not tested	Negative	Negative	Positive	Positive	Negative	Low	116	82	80
F	60	Other hepatitis	Positive	Negative	Positive	Negative	Negative	Negative	Negative	Negative	Negative	Negative	Negative	Not tested	Negative	Negative	Negative	Negative	Negative	Low	143	89	14
F	33	Other hepatitis	Negative	Negative	Negative	Negative	Negative	Negative	Negative	Negative	Negative	Negative	Negative	Not tested	Negative	Negative	Positive	Negative	Negative	Low	Not tested	Not tested	Not tested
F	62	Viral hepatitis	Positive	Negative	Not tested	Negative	Negative	Negative	Positive	Negative	Positive	Negative	Negative	Not tested	Not tested	Negative	Negative	Negative	Negative	Low	Not tested	Not tested	158
F	73	Autoimmune hepatitis	Negative	Positive	Negative	Negative	Negative	Negative	Negative	Negative	Negative	Negative	Negative	Not tested	Negative	Negative	Negative	Negative	Negative	High	27	6	20
M	72	Other hepatitis	Positive	Negative	Negative	Borderline	Negative	Negative	Negative	Negative	Negative	Negative	Negative	Not tested	Negative	Negative	Positive	Negative	Negative	High	57	24	1053
F	69	Autoimmune hepatitis	Not tested	Not tested	Not tested	Negative	Borderline	Negative	Negative	Positive	Negative	Negative	Negative	Positive	Not tested	Negative	Positive	Negative	Negative	High	47	37	63
F	71	Other hepatitis	Negative	Negative	Negative	Negative	Negative	Negative	Negative	Negative	Negative	Negative	Negative	Positive	Negative	Negative	Positive	Positive	Negative	Low	28	18	14
F	57	Other hepatitis	Positive	Negative	Negative	Negative	Negative	Negative	Negative	Negative	Negative	Negative	Negative	Not tested	Negative	Negative	Negative	Negative	Negative	Low	194	49	89
M	83	Other hepatitis	Negative	Negative	Positive	Negative	Negative	Negative	Negative	Negative	Negative	Negative	Negative	Not tested	Negative	Negative	Positive	Positive	Negative	Low	4285	2236	97
F	71	Viral hepatitis	Positive	Negative	Positive	Negative	Negative	Negative	Negative	Borderline	Negative	Negative	Negative	Not tested	Negative	Negative	Positive	Positive	Negative	Low	76	82	80
M	85	Other hepatitis	Positive	Negative	Negative	Negative	Negative	Negative	Negative	Negative	Positive	Negative	Negative	Not tested	Negative	Negative	Positive	Positive	Negative	Low	Not tested	Not tested	Not tested
M	73	Other hepatitis	Positive	Negative	Negative	Negative	Negative	Negative	Positive	Negative	Positive	Negative	Negative	Positive	Negative	Negative	Positive	Positive	Negative	Low	29	28	174
F	59	Viral hepatitis	Negative	Negative	Not tested	Borderline	Negative	Negative	Positive	Negative	Negative	Negative	Negative	Positive	Negative	Negative	Positive	Positive	Negative	Low	23	21	38
F	54	Other hepatitis	Negative	Negative	Negative	Negative	Negative	Negative	Negative	Negative	Negative	Negative	Negative	Not tested	Not tested	Negative	Positive	Not tested	Negative	Low	Not tested	Not tested	Not tested
F	59	Other hepatitis	Negative	Positive	Negative	Negative	Negative	Negative	Negative	Negative	Negative	Negative	Negative	Not tested	Negative	Negative	Positive	Negative	Negative	Low	31	25	39
F	50	Other hepatitis	Negative	Negative	Negative	Negative	Negative	Negative	Negative	Negative	Negative	Negative	Negative	Not tested	Negative	Negative	Positive	Negative	Negative	Low	56	79	33
F	80	Other hepatitis	Positive	Negative	Positive	Negative	Negative	Negative	Negative	Negative	Negative	Negative	Negative	Positive	Not tested	Negative	Positive	Positive	Negative	Low	33	23	311
M	83	Other hepatitis	Positive	Negative	Not tested	Negative	Negative	Negative	Negative	Negative	Negative	Negative	Negative	Not tested	Negative	Negative	Positive	Positive	Negative	Low	128	81	168
M	76	Viral hepatitis	Positive	Negative	Positive	Negative	Negative	Negative	Borderline	Negative	Negative	Negative	Negative	Not tested	Negative	Negative	Positive	Positive	Negative	High	426	573	250
F	36	Other hepatitis	Negative	Negative	Negative	Negative	Negative	Negative	Negative	Negative	Negative	Negative	Negative	Positive	Not tested	Negative	Positive	Negative	Negative	Low	15	13	19
M	46	Viral hepatitis	Negative	Negative	Negative	Negative	Positive	Negative	Negative	Negative	Negative	Negative	Negative	Negative	Negative	Positive	Negative	Positive	Negative	High	175	344	124
M	46	Other hepatitis	Negative	Negative	Negative	Negative	Negative	Negative	Negative	Negative	Negative	Negative	Negative	Not tested	Negative	Negative	Negative	Negative	Negative	Low	23	40	28
F	23	Nonalcoholic steatohepatitis	Negative	Positive	Negative	Negative	Negative	Negative	Negative	Negative	Negative	Negative	Negative	Positive	Not tested	Negative	Negative	Negative	Negative	Low	156	151	112
M	37	Other hepatitis	Negative	Negative	Not tested	Negative	Negative	Negative	Negative	Negative	Negative	Negative	Negative	Negative	Not tested	Negative	Positive	Negative	Negative	Low	388	73	1500
F	31	Autoimmune hepatitis	Not tested	Negative	Negative	Negative	Negative	Negative	Negative	Negative	Negative	Negative	Borderline	Negative	Not tested	Negative	Positive	Negative	Negative	Low	103	55	516
F	48	Other hepatitis	Positive	Negative	Positive	Positive	Negative	Negative	Negative	Positive	Negative	Negative	Negative	Not tested	Negative	Negative	Negative	Negative	Negative	Medium	25	14	49
F	71	Other hepatitis	Positive	Negative	Not tested	Negative	Negative	Negative	Negative	Negative	Negative	Negative	Negative	Not tested	Not tested	Negative	Positive	Positive	Negative	Low	757	109	121
F	79	Other hepatitis	Not tested	Positive	Not tested	Negative	Negative	Negative	Negative	Negative	Negative	Negative	Negative	Positive	Negative	Negative	Positive	Positive	Negative	Low	145	204	Not tested
M	65	Viral hepatitis	Positive	Negative	Negative	Negative	Negative	Negative	Negative	Negative	Negative	Negative	Negative	Not tested	Negative	Negative	Positive	Positive	Negative	Low	52	39	42
F	50	Other hepatitis	Negative	Negative	Negative	Negative	Negative	Negative	Negative	Negative	Negative	Negative	Negative	Not tested	Not tested	Negative	Positive	Positive	Negative	Low	Not tested	Not tested	278
M	34	Viral hepatitis	Positive	Negative	Negative	Negative	Borderline	Negative	Negative	Negative	Negative	Negative	Negative	Negative	Negative	Negative	Negative	Negative	Negative	Low	291	90	673
F	66	Other hepatitis	Negative	Negative	Not tested	Negative	Negative	Negative	Negative	Negative	Negative	Negative	Negative	Not tested	Negative	Negative	Positive	Negative	Negative	Low	35	12	15
M	23	Other hepatitis	Negative	Negative	Negative	Negative	Negative	Negative	Negative	Negative	Negative	Negative	Negative	Positive	Negative	Negative	Positive	Negative	Negative	Low	28	51	Not tested
M	45	Other hepatitis	Negative	Negative	Negative	Negative	Negative	Negative	Negative	Negative	Negative	Negative	Negative	Negative	Negative	Negative	Positive	Negative	Negative	Low	32	58	97
F	58	Other hepatitis	Negative	Positive	Not tested	Negative	Negative	Negative	Negative	Negative	Negative	Negative	Negative	Not tested	Negative	Negative	Positive	Negative	Negative	Low	441	264	295
F	49	Nonalcoholic steatohepatitis	Negative	Negative	Positive	Negative	Negative	Negative	Negative	Negative	Negative	Negative	Negative	Not tested	Negative	Negative	Positive	Negative	Negative	Low	49	33	102
F	56	Other hepatitis	Positive	Negative	Negative	Negative	Negative	Negative	Negative	Negative	Negative	Negative	Negative	Not tested	Not tested	Negative	Not tested	Not tested	Negative	Low	46	8	15
F	64	Viral hepatitis	Positive	Negative	Negative	Negative	Negative	Negative	Negative	Negative	Negative	Negative	Negative	Not tested	Negative	Negative	Negative	Negative	Negative	High	37	53	128
M	51	Other hepatitis	Negative	Positive	Negative	Negative	Negative	Negative	Negative	Negative	Negative	Negative	Negative	Not tested	Negative	Negative	Positive	Negative	Negative	Low	115	340	Not tested
M	80	Other hepatitis	Positive	Negative	Negative	Negative	Negative	Negative	Negative	Negative	Borderline	Negative	Negative	Positive	Negative	Negative	Negative	Positive	Negative	Low	40	39	119
F	65	Viral hepatitis	Positive	Positive	Negative	Negative	Negative	Negative	Negative	Negative	Negative	Negative	Negative	Not tested	Not tested	Positive	Positive	Positive	Negative	Low	2180	3470	71
M	22	Other hepatitis	Positive	Negative	Negative	Negative	Negative	Negative	Negative	Negative	Negative	Negative	Negative	Not tested	Negative	Negative	Negative	Negative	Negative	Low	28	51	47
M	27	Nonalcoholic steatohepatitis	Negative	Positive	Negative	Negative	Negative	Negative	Negative	Negative	Negative	Negative	Negative	Not tested	Not tested	Negative	Positive	Not tested	Negative	Low	Not tested	Not tested	Not tested
F	44	Nonalcoholic steatohepatitis	Positive	Negative	Negative	Negative	Negative	Negative	Positive	Negative	Negative	Negative	Negative	Not tested	Not tested	Not tested	Not tested	Not tested	Not tested	Low	341	428	Not tested
M	76	Viral hepatitis	Negative	Negative	Negative	Negative	Negative	Negative	Negative	Negative	Borderline	Negative	Negative	Not tested	Not tested	Negative	Positive	Positive	Negative	Low	55	22	209
F	54	Nonalcoholic steatohepatitis	Negative	Negative	Not tested	Negative	Negative	Negative	Negative	Negative	Negative	Negative	Negative	Positive	Not tested	Negative	Positive	Not tested	Negative	Low	103	89	97
F	60	Autoimmune hepatitis	Positive	Positive	Negative	Negative	Negative	Negative	Negative	Negative	Positive	Negative	Negative	Not tested	Not tested	Negative	Positive	Negative	Negative	High	36	40	42
F	67	Other hepatitis	Positive	Negative	Negative	Negative	Negative	Negative	Negative	Positive	Negative	Negative	Negative	Positive	Negative	Negative	Positive	Negative	Negative	Medium	73	57	121
F	67	Viral hepatitis	Negative	Negative	Not tested	Negative	Negative	Negative	Negative	Negative	Negative	Negative	Negative	Positive	Not tested	Negative	Positive	Negative	Negative	Low	38	49	33
F	64	Nonalcoholic steatohepatitis	Positive	Negative	Negative	Negative	Negative	Negative	Negative	Negative	Negative	Negative	Negative	Positive	Negative	Negative	Positive	Positive	Negative	Low	52	55	62
M	32	Nonalcoholic steatohepatitis	Negative	Negative	Negative	Negative	Negative	Negative	Negative	Negative	Negative	Negative	Negative	Negative	Not tested	Negative	Negative	Negative	Negative	Low	100	128	123
F	78	Viral hepatitis	Negative	Negative	Negative	Negative	Negative	Negative	Negative	Negative	Negative	Negative	Negative	Not tested	Negative	Negative	Positive	Negative	Negative	Low	754	515	216
F	77	Viral hepatitis	Positive	Negative	Negative	Negative	Negative	Negative	Positive	Negative	Positive	Negative	Negative	Not tested	Not tested	Negative	Positive	Negative	Negative	Low	35	23	170
F	31	Other hepatitis	Negative	Negative	Negative	Negative	Negative	Negative	Negative	Negative	Negative	Negative	Negative	Not tested	Negative	Negative	Negative	Negative	Negative	Low	20	25	20
F	63	Other hepatitis	Positive	Negative	Negative	Negative	Negative	Negative	Negative	Negative	Negative	Negative	Negative	Positive	Negative	Negative	Positive	Not tested	Negative	Low	57	107	191
F	64	Autoimmune hepatitis	Positive	Negative	Positive	Negative	Negative	Negative	Negative	Negative	Negative	Negative	Negative	Positive	Negative	Negative	Positive	Positive	Negative	High	48	40	36
F	56	Other hepatitis	Negative	Negative	Negative	Negative	Negative	Negative	Positive	Negative	Negative	Negative	Negative	Not tested	Negative	Negative	Positive	Negative	Negative	Low	256	1526	36
M	20	Viral hepatitis	Negative	Negative	Not tested	Negative	Negative	Negative	Negative	Negative	Negative	Negative	Negative	Positive	Not tested	Negative	Negative	Negative	Negative	Low	38	27	61
F	79	Other hepatitis	Negative	Negative	Negative	Negative	Negative	Negative	Negative	Negative	Negative	Negative	Negative	Not tested	Not tested	Negative	Negative	Positive	Negative	High	66	49	56
F	63	Viral hepatitis	Negative	Negative	Negative	Negative	Negative	Negative	Negative	Negative	Negative	Negative	Negative	Not tested	Negative	Negative	Positive	Positive	Negative	Low	81	125	77
M	60	Nonalcoholic steatohepatitis	Positive	Negative	Negative	Negative	Negative	Negative	Negative	Negative	Negative	Negative	Negative	Positive	Not tested	Negative	Positive	Positive	Negative	High	20	10	26
M	57	Viral hepatitis	Negative	Negative	Negative	Negative	Negative	Negative	Negative	Negative	Negative	Negative	Negative	Not tested	Negative	Positive	Negative	Positive	Negative	High	26	11	77
M	55	Nonalcoholic steatohepatitis	Not tested	Not tested	Not tested	Negative	Negative	Negative	Negative	Negative	Negative	Negative	Negative	Positive	Not tested	Negative	Negative	Negative	Negative	Low	Not tested	Not tested	Not tested
F	82	Other hepatitis	Positive	Negative	Negative	Negative	Negative	Negative	Positive	Borderline	Negative	Negative	Negative	Positive	Negative	Negative	Negative	Positive	Negative	Medium	45	36	166
M	52	Other hepatitis	Negative	Negative	Negative	Negative	Negative	Negative	Negative	Negative	Negative	Negative	Negative	Positive	Negative	Negative	Negative	Positive	Negative	High	179	96	1157
F	59	Other hepatitis	Negative	Negative	Negative	Negative	Negative	Negative	Negative	Negative	Negative	Negative	Negative	Not tested	Not tested	Negative	Positive	Positive	Negative	Low	50	29	289
F	56	Other hepatitis	Positive	Negative	Positive	Positive	Negative	Negative	Positive	Positive	Negative	Negative	Negative	Positive	Negative	Negative	Negative	Negative	Negative	High	51	19	129
F	59	Other hepatitis	Negative	Negative	Negative	Negative	Negative	Negative	Negative	Negative	Negative	Negative	Negative	Not tested	Negative	Negative	Positive	Negative	Negative	Low	43	57	72
F	61	Other hepatitis	Negative	Positive	Negative	Negative	Negative	Negative	Negative	Negative	Negative	Negative	Negative	Positive	Negative	Negative	Positive	Positive	Negative	Medium	21	18	81
M	34	Other hepatitis	Negative	Negative	Not tested	Negative	Negative	Negative	Negative	Negative	Negative	Negative	Negative	Negative	Not tested	Negative	Negative	Negative	Negative	Medium	23	24	57
F	65	Other hepatitis	Negative	Negative	Negative	Negative	Negative	Negative	Negative	Negative	Negative	Negative	Negative	Not tested	Not tested	Negative	Positive	Not tested	Negative	Low	29	22	94
F	61	Other hepatitis	Positive	Negative	Negative	Positive	Negative	Negative	Negative	Positive	Negative	Negative	Negative	Positive	Negative	Negative	Positive	Not tested	Negative	Low	Not tested	Not tested	Not tested
M	29	Other hepatitis	Not tested	Not tested	Not tested	Negative	Negative	Negative	Negative	Negative	Negative	Negative	Negative	Not tested	Negative	Negative	Positive	Negative	Negative	Not tested	40	52	149
M	38	Other hepatitis	Negative	Negative	Negative	Negative	Negative	Negative	Negative	Negative	Negative	Negative	Negative	Not tested	Negative	Negative	Negative	Negative	Negative	Low	Not tested	Not tested	Not tested
M	60	Nonalcoholic steatohepatitis	Negative	Negative	Negative	Negative	Negative	Negative	Negative	Negative	Negative	Negative	Negative	Not tested	Negative	Negative	Positive	Positive	Negative	Low	39	58	54
M	70	Other hepatitis	Negative	Negative	Positive	Negative	Negative	Negative	Positive	Negative	Negative	Negative	Negative	Not tested	Negative	Negative	Positive	Negative	Negative	Low	1090	766	917
F	82	Other hepatitis	Positive	Negative	Negative	Negative	Negative	Negative	Negative	Negative	Negative	Negative	Negative	Positive	Negative	Negative	Negative	Positive	Negative	Low	30	21	35
F	35	Autoimmune hepatitis	Not tested	Not tested	Not tested	Negative	Negative	Negative	Negative	Positive	Negative	Negative	Negative	Positive	Not tested	Negative	Positive	Negative	Negative	High	259	71	106
F	58	Other hepatitis	Positive	Negative	Negative	Negative	Negative	Negative	Negative	Negative	Negative	Negative	Negative	Negative	Negative	Negative	Positive	Negative	Negative	Low	38	64	157
F	52	Other hepatitis	Positive	Negative	Positive	Negative	Negative	Negative	Positive	Positive	Negative	Negative	Negative	Not tested	Not tested	Negative	Negative	Negative	Negative	Low	Not tested	Not tested	Not tested
F	66	Other hepatitis	Positive	Negative	Positive	Negative	Negative	Negative	Negative	Positive	Negative	Negative	Negative	Positive	Negative	Negative	Positive	Positive	Negative	High	56	43	74
F	58	Viral hepatitis	Negative	Negative	Negative	Negative	Negative	Negative	Negative	Negative	Negative	Negative	Negative	Positive	Not tested	Negative	Positive	Positive	Negative	Low	Not tested	Not tested	Not tested
F	77	Other hepatitis	Positive	Negative	Negative	Negative	Negative	Negative	Borderline	Positive	Negative	Negative	Negative	Not tested	Negative	Negative	Positive	Negative	Negative	Low	20	20	87
F	41	Nonalcoholic steatohepatitis	Negative	Negative	Negative	Negative	Negative	Negative	Negative	Negative	Negative	Negative	Negative	Not tested	Negative	Negative	Positive	Negative	Negative	Low	83	104	65
M	61	Nonalcoholic steatohepatitis	Not tested	Not tested	Not tested	Negative	Negative	Negative	Negative	Negative	Negative	Negative	Negative	Not tested	Not tested	Negative	Negative	Not tested	Negative	Not tested	36	70	27
M	33	Nonalcoholic steatohepatitis	Negative	Negative	Negative	Negative	Negative	Negative	Negative	Negative	Negative	Negative	Negative	Not tested	Not tested	Negative	Positive	Negative	Negative	Medium	41	70	45
F	68	Other hepatitis	Positive	Negative	Negative	Negative	Negative	Negative	Negative	Negative	Negative	Negative	Negative	Positive	Not tested	Negative	Negative	Negative	Negative	High	29	26	40
F	39	Viral hepatitis	Negative	Negative	Negative	Negative	Negative	Negative	Negative	Negative	Negative	Negative	Negative	Negative	Not tested	Negative	Positive	Negative	Negative	Low	Not tested	Not tested	Not tested
F	59	Other hepatitis	Negative	Positive	Positive	Negative	Negative	Negative	Negative	Negative	Negative	Negative	Negative	Not tested	Not tested	Negative	Negative	Negative	Negative	Low	Not tested	Not tested	Not tested
M	48	Other hepatitis	Negative	Negative	Negative	Negative	Negative	Negative	Negative	Negative	Negative	Negative	Negative	Positive	Negative	Negative	Positive	Negative	Negative	Low	41	80	184
F	42	Other hepatitis	Negative	Negative	Negative	Negative	Negative	Negative	Positive	Negative	Positive	Negative	Negative	Positive	Negative	Negative	Positive	Negative	Negative	Medium	81	91	168
F	63	Viral hepatitis	Positive	Not tested	Not tested	Negative	Negative	Negative	Positive	Negative	Negative	Negative	Negative	Not tested	Not tested	Negative	Positive	Positive	Negative	Low	33	20	Not tested
F	59	Nonalcoholic steatohepatitis	Negative	Negative	Not tested	Negative	Negative	Negative	Negative	Negative	Negative	Negative	Negative	Not tested	Not tested	Negative	Positive	Not tested	Not tested	Low	38	43	60
F	53	Autoimmune hepatitis	Not tested	Negative	Not tested	Negative	Negative	Negative	Negative	Negative	Negative	Negative	Negative	Not tested	Not tested	Negative	Not tested	Negative	Negative	High	838	984	Not tested
F	58	Viral hepatitis	Not tested	Negative	Negative	Negative	Negative	Negative	Positive	Negative	Negative	Negative	Negative	Negative	Not tested	Positive	Negative	Positive	Negative	Low	40	57	28
F	39	Viral hepatitis	Negative	Positive	Negative	Negative	Negative	Negative	Negative	Negative	Negative	Negative	Negative	Positive	Positive	Negative	Negative	Negative	Negative	Low	2547	2765	Not tested
F	30	Other hepatitis	Negative	Negative	Negative	Negative	Negative	Negative	Negative	Negative	Negative	Negative	Negative	Not tested	Negative	Negative	Negative	Not tested	Negative	Medium	99	50	98
F	58	Viral hepatitis	Negative	Negative	Not tested	Negative	Negative	Negative	Negative	Negative	Negative	Negative	Negative	Not tested	Not tested	Not tested	Not tested	Not tested	Not tested	Low	64	77	39
M	66	Viral hepatitis	Negative	Negative	Negative	Negative	Negative	Negative	Negative	Positive	Negative	Negative	Negative	Not tested	Not tested	Positive	Negative	Not tested	Negative	High	15	10	17
F	81	Viral hepatitis	Positive	Negative	Positive	Negative	Negative	Negative	Negative	Negative	Negative	Negative	Negative	Positive	Not tested	Positive	Negative	Positive	Negative	Low	Not tested	Not tested	Not tested
F	55	Nonalcoholic steatohepatitis	Negative	Positive	Negative	Negative	Negative	Negative	Negative	Negative	Negative	Negative	Negative	Not tested	Not tested	Negative	Positive	Positive	Negative	Low	31	36	69
M	45	Viral hepatitis	Negative	Negative	Negative	Negative	Negative	Negative	Negative	Negative	Negative	Negative	Negative	Not tested	Negative	Positive	Negative	Positive	Negative	High	204	201	91
F	62	Other hepatitis	Positive	Negative	Negative	Negative	Negative	Negative	Negative	Positive	Negative	Negative	Negative	Positive	Negative	Negative	Positive	Negative	Negative	Low	32	20	12
F	65	Viral hepatitis	Positive	Negative	Negative	Negative	Negative	Negative	Positive	Positive	Negative	Negative	Negative	Not tested	Negative	Negative	Negative	Positive	Negative	Low	27	21	63
F	32	Nonalcoholic steatohepatitis	Negative	Negative	Negative	Negative	Negative	Negative	Negative	Negative	Negative	Negative	Negative	Not tested	Negative	Negative	Negative	Negative	Negative	Low	27	15	16
F	58	Viral hepatitis	Negative	Positive	Not tested	Negative	Negative	Negative	Negative	Negative	Negative	Negative	Negative	Positive	Not tested	Negative	Positive	Negative	Negative	Low	25	27	35
F	51	Viral hepatitis	Negative	Negative	Negative	Negative	Negative	Negative	Negative	Negative	Negative	Negative	Negative	Not tested	Negative	Negative	Positive	Positive	Negative	Low	24	17	69
F	66	Other hepatitis	Positive	Negative	Negative	Negative	Negative	Negative	Negative	Positive	Negative	Negative	Negative	Positive	Not tested	Negative	Positive	Negative	Negative	High	24	18	14
M	68	Nonalcoholic steatohepatitis	Negative	Negative	Negative	Negative	Negative	Negative	Negative	Negative	Negative	Negative	Negative	Not tested	Not tested	Negative	Negative	Negative	Negative	Low	Not tested	Not tested	Not tested
F	58	Viral hepatitis	Not tested	Not tested	Not tested	Negative	Negative	Negative	Negative	Negative	Positive	Negative	Negative	Not tested	Not tested	Positive	Negative	Positive	Negative	Not tested	36	56	52
M	50	Viral hepatitis	Negative	Negative	Not tested	Negative	Negative	Negative	Negative	Negative	Negative	Negative	Negative	Not tested	Not tested	Not tested	Not tested	Not tested	Not tested	Low	28	25	42
M	45	Other hepatitis	Negative	Negative	Not tested	Negative	Negative	Negative	Positive	Borderline	Positive	Negative	Negative	Positive	Not tested	Negative	Positive	Positive	Negative	Low	408	174	125
M	39	Nonalcoholic steatohepatitis	Positive	Positive	Negative	Negative	Negative	Negative	Negative	Negative	Negative	Negative	Negative	Positive	Negative	Negative	Positive	Negative	Negative	Low	82	135	166
F	52	Nonalcoholic steatohepatitis	Negative	Negative	Negative	Negative	Negative	Negative	Negative	Negative	Negative	Negative	Negative	Not tested	Not tested	Negative	Negative	Not tested	Negative	Low	Not tested	Not tested	Not tested
M	42	Other hepatitis	Negative	Negative	Negative	Negative	Negative	Negative	Negative	Negative	Negative	Negative	Negative	Positive	Not tested	Negative	Negative	Negative	Negative	Low	75	55	321
M	18	Nonalcoholic steatohepatitis	Not tested	Negative	Negative	Negative	Negative	Negative	Positive	Negative	Negative	Negative	Negative	Not tested	Not tested	Negative	Negative	Not tested	Negative	Low	Not tested	Not tested	Not tested
M	54	Other hepatitis	Negative	Negative	Negative	Negative	Negative	Negative	Negative	Negative	Negative	Negative	Negative	Not tested	Negative	Negative	Positive	Positive	Negative	Low	312	783	1066
F	65	Other hepatitis	Positive	Negative	Negative	Negative	Negative	Negative	Negative	Negative	Negative	Negative	Negative	Not tested	Negative	Negative	Positive	Negative	Negative	High	Not tested	Not tested	Not tested
M	78	Other hepatitis	Negative	Negative	Negative	Negative	Negative	Negative	Negative	Negative	Negative	Negative	Negative	Not tested	Negative	Negative	Positive	Positive	Negative	Low	33	35	44
M	48	Other hepatitis	Negative	Negative	Negative	Negative	Negative	Negative	Negative	Negative	Negative	Negative	Negative	Not tested	Negative	Negative	Positive	Negative	Negative	Low	61	51	33
M	72	Other hepatitis	Negative	Negative	Negative	Negative	Negative	Negative	Negative	Negative	Negative	Negative	Negative	Positive	Negative	Negative	Positive	Positive	Negative	Low	18	8	60
F	53	Other hepatitis	Negative	Negative	Negative	Negative	Negative	Negative	Negative	Negative	Negative	Negative	Negative	Not tested	Negative	Negative	Positive	Negative	Negative	Low	33	32	Not tested
F	76	Other hepatitis	Negative	Negative	Not tested	Negative	Negative	Negative	Negative	Negative	Negative	Negative	Negative	Not tested	Negative	Negative	Positive	Positive	Negative	Low	284	117	301
F	53	Viral hepatitis	Negative	Positive	Negative	Negative	Negative	Negative	Negative	Negative	Negative	Negative	Negative	Positive	Not tested	Negative	Positive	Negative	Negative	Low	61	21	74
F	63	Other hepatitis	Positive	Negative	Negative	Negative	Negative	Negative	Negative	Negative	Negative	Negative	Negative	Positive	Negative	Negative	Positive	Not tested	Negative	Low	Not tested	Not tested	132
F	58	Nonalcoholic steatohepatitis	Negative	Negative	Negative	Negative	Negative	Negative	Negative	Negative	Negative	Negative	Negative	Not tested	Negative	Negative	Positive	Not tested	Negative	Low	45	42	130
F	53	Autoimmune hepatitis	Positive	Negative	Negative	Negative	Negative	Negative	Positive	Negative	Positive	Negative	Negative	Positive	Negative	Negative	Negative	Negative	Negative	High	81	63	Not tested
M	36	Other hepatitis	Negative	Negative	Negative	Negative	Negative	Negative	Positive	Negative	Negative	Negative	Negative	Positive	Negative	Negative	Negative	Negative	Negative	Low	30	60	24
M	30	Viral hepatitis	Negative	Negative	Not tested	Negative	Negative	Negative	Negative	Negative	Negative	Negative	Negative	Not tested	Not tested	Negative	Positive	Negative	Negative	Low	85	164	162
M	60	Viral hepatitis	Negative	Negative	Not tested	Negative	Negative	Negative	Negative	Negative	Negative	Negative	Negative	Not tested	Not tested	Negative	Not tested	Not tested	Negative	Medium	102	83	131
M	27	Viral hepatitis	Negative	Positive	Negative	Borderline	Negative	Negative	Negative	Negative	Negative	Negative	Negative	Not tested	Negative	Negative	Positive	Negative	Negative	Medium	129	54	765
F	64	Viral hepatitis	Not tested	Negative	Not tested	Negative	Negative	Negative	Negative	Positive	Negative	Negative	Negative	Positive	Not tested	Negative	Negative	Negative	Negative	Low	52	63	78
F	54	Other hepatitis	Negative	Negative	Negative	Negative	Negative	Negative	Negative	Negative	Negative	Negative	Negative	Positive	Negative	Negative	Positive	Negative	Negative	Low	63	89	92
F	73	Other hepatitis	Positive	Negative	Negative	Negative	Negative	Negative	Negative	Negative	Negative	Negative	Negative	Positive	Negative	Negative	Positive	Positive	Negative	Low	Not tested	Not tested	31
F	60	Viral hepatitis	Negative	Negative	Negative	Negative	Negative	Negative	Negative	Negative	Negative	Negative	Negative	Not tested	Negative	Negative	Positive	Negative	Negative	Low	187	499	66
F	40	Other hepatitis	Negative	Negative	Negative	Negative	Negative	Negative	Negative	Negative	Negative	Negative	Negative	Negative	Negative	Negative	Negative	Negative	Negative	Low	272	162	542
F	33	Other hepatitis	Negative	Negative	Not tested	Negative	Negative	Negative	Negative	Negative	Negative	Negative	Negative	Positive	Negative	Negative	Positive	Negative	Negative	Low	49	99	182
M	78	Viral hepatitis	Positive	Positive	Negative	Negative	Negative	Negative	Negative	Negative	Negative	Negative	Positive	Not tested	Negative	Negative	Negative	Positive	Negative	High	29	13	51
F	58	Nonalcoholic steatohepatitis	Negative	Negative	Negative	Negative	Positive	Negative	Negative	Negative	Negative	Negative	Negative	Positive	Negative	Negative	Negative	Negative	Negative	Low	32	16	35
F	73	Other hepatitis	Negative	Negative	Negative	Negative	Negative	Negative	Negative	Negative	Negative	Negative	Negative	Not tested	Negative	Negative	Positive	Positive	Negative	Low	53	43	129
M	35	Nonalcoholic steatohepatitis	Negative	Negative	Not tested	Negative	Negative	Negative	Negative	Negative	Negative	Negative	Negative	Positive	Not tested	Negative	Positive	Negative	Negative	Low	70	49	89
F	44	Viral hepatitis	Negative	Positive	Not tested	Negative	Negative	Negative	Negative	Negative	Negative	Negative	Negative	Not tested	Not tested	Not tested	Not tested	Not tested	Not tested	Low	20	15	18
F	37	Viral hepatitis	Negative	Negative	Negative	Negative	Negative	Negative	Negative	Negative	Negative	Negative	Negative	Negative	Negative	Negative	Positive	Negative	Negative	Low	43	22	Not tested
F	74	Other hepatitis	Positive	Negative	Negative	Negative	Positive	Negative	Negative	Negative	Negative	Negative	Negative	Positive	Negative	Negative	Negative	Not tested	Negative	Low	37	50	14
M	57	Other hepatitis	Negative	Negative	Negative	Negative	Negative	Negative	Negative	Negative	Negative	Negative	Negative	Not tested	Negative	Negative	Positive	Positive	Negative	Low	30	42	302
F	82	Nonalcoholic steatohepatitis	Negative	Negative	Positive	Negative	Negative	Negative	Negative	Negative	Negative	Negative	Negative	Not tested	Negative	Negative	Positive	Negative	Negative	Low	39	44	271
F	68	Other hepatitis	Negative	Negative	Positive	Negative	Negative	Negative	Negative	Negative	Negative	Negative	Negative	Positive	Negative	Negative	Negative	Negative	Negative	Low	420	291	93
M	53	Nonalcoholic steatohepatitis	Negative	Negative	Negative	Negative	Negative	Negative	Negative	Negative	Negative	Negative	Negative	Not tested	Negative	Negative	Positive	Positive	Negative	Low	Not tested	Not tested	Not tested
M	41	Viral hepatitis	Negative	Negative	Negative	Negative	Negative	Negative	Negative	Negative	Negative	Negative	Negative	Positive	Negative	Negative	Positive	Negative	Negative	Low	47	100	58
M	45	Other hepatitis	Positive	Negative	Positive	Negative	Negative	Borderline	Positive	Negative	Negative	Negative	Negative	Positive	Negative	Negative	Positive	Positive	Negative	High	68	19	71
F	53	Other hepatitis	Negative	Positive	Negative	Negative	Negative	Negative	Negative	Negative	Borderline	Negative	Negative	Not tested	Not tested	Negative	Positive	Positive	Negative	High	164	28	77
F	77	Other hepatitis	Positive	Negative	Negative	Negative	Negative	Negative	Negative	Negative	Negative	Negative	Negative	Not tested	Negative	Negative	Positive	Negative	Negative	Low	26	25	31
M	35	Nonalcoholic steatohepatitis	Negative	Negative	Negative	Negative	Negative	Negative	Negative	Negative	Negative	Negative	Negative	Negative	Negative	Negative	Negative	Negative	Negative	Low	Not tested	Not tested	Not tested
F	47	Viral hepatitis	Positive	Negative	Not tested	Negative	Negative	Negative	Negative	Negative	Negative	Negative	Negative	Positive	Negative	Negative	Positive	Negative	Negative	Low	57	38	44
F	62	Viral hepatitis	Positive	Negative	Not tested	Negative	Negative	Negative	Negative	Negative	Negative	Negative	Negative	Not tested	Not tested	Negative	Positive	Positive	Negative	Low	19	16	15
F	60	Viral hepatitis	Negative	Negative	Not tested	Negative	Negative	Negative	Negative	Negative	Negative	Negative	Negative	Not tested	Not tested	Negative	Negative	Positive	Negative	Low	55	67	49
M	69	Other hepatitis	Negative	Positive	Negative	Negative	Negative	Negative	Negative	Negative	Negative	Negative	Negative	Not tested	Negative	Negative	Positive	Positive	Negative	Low	36	44	15
F	24	Other hepatitis	Negative	Negative	Negative	Negative	Negative	Negative	Negative	Negative	Negative	Negative	Negative	Not tested	Negative	Negative	Positive	Negative	Negative	Low	62	188	260
M	64	Viral hepatitis	Negative	Negative	Negative	Negative	Negative	Negative	Negative	Negative	Negative	Negative	Negative	Positive	Not tested	Negative	Positive	Positive	Negative	Low	109	33	254
F	80	Nonalcoholic steatohepatitis	Positive	Negative	Negative	Negative	Negative	Negative	Negative	Negative	Negative	Negative	Negative	Positive	Negative	Negative	Negative	Positive	Negative	Low	48	18	91
F	42	Other hepatitis	Negative	Negative	Negative	Negative	Negative	Negative	Negative	Positive	Negative	Negative	Negative	Not tested	Negative	Negative	Positive	Negative	Negative	Low	Not tested	Not tested	Not tested
F	62	Viral hepatitis	Negative	Positive	Not tested	Negative	Negative	Negative	Negative	Negative	Positive	Negative	Negative	Not tested	Not tested	Not tested	Not tested	Not tested	Not tested	Low	18	16	59
M	31	Viral hepatitis	Not tested	Not tested	Not tested	Negative	Negative	Negative	Negative	Negative	Negative	Negative	Negative	Negative	Negative	Negative	Positive	Negative	Negative	Low	37	89	94
M	68	Other hepatitis	Positive	Negative	Not tested	Negative	Negative	Negative	Negative	Negative	Positive	Negative	Negative	Not tested	Not tested	Negative	Positive	Positive	Negative	Low	30	16	19
F	52	Nonalcoholic steatohepatitis	Negative	Negative	Negative	Negative	Negative	Negative	Borderline	Negative	Negative	Negative	Negative	Positive	Not tested	Negative	Negative	Negative	Negative	Low	56	136	28
M	62	Other hepatitis	Negative	Negative	Negative	Negative	Negative	Negative	Negative	Negative	Negative	Negative	Negative	Positive	Negative	Negative	Negative	Positive	Negative	Low	72	281	355
M	31	Other hepatitis	Negative	Negative	Negative	Negative	Negative	Negative	Negative	Negative	Negative	Negative	Negative	Negative	Not tested	Negative	Negative	Negative	Negative	Medium	32	68	50
M	19	Other hepatitis	Negative	Negative	Negative	Negative	Negative	Negative	Negative	Negative	Borderline	Negative	Negative	Not tested	Negative	Negative	Negative	Negative	Negative	Low	19	19	48
M	45	Other hepatitis	Not tested	Negative	Not tested	Negative	Negative	Negative	Negative	Negative	Negative	Negative	Negative	Positive	Not tested	Negative	Negative	Positive	Negative	High	20	21	47
F	73	Other hepatitis	Positive	Negative	Positive	Negative	Negative	Negative	Negative	Positive	Negative	Negative	Negative	Positive	Negative	Negative	Positive	Positive	Negative	Low	46	40	38
F	51	Other hepatitis	Positive	Negative	Negative	Negative	Negative	Negative	Positive	Negative	Borderline	Negative	Negative	Not tested	Negative	Negative	Positive	Negative	Negative	Low	26	17	61
M	40	Other hepatitis	Negative	Negative	Not tested	Negative	Positive	Negative	Negative	Negative	Negative	Negative	Negative	Not tested	Not tested	Negative	Positive	Negative	Negative	Low	Not tested	Not tested	Not tested
M	74	Viral hepatitis	Positive	Negative	Positive	Negative	Negative	Negative	Positive	Negative	Negative	Negative	Negative	Not tested	Negative	Negative	Negative	Negative	Negative	Low	Not tested	Not tested	Not tested
M	65	Other hepatitis	Negative	Negative	Negative	Negative	Negative	Negative	Negative	Negative	Negative	Negative	Negative	Not tested	Negative	Negative	Positive	Positive	Negative	Low	Not tested	Not tested	Not tested
M	44	Viral hepatitis	Negative	Negative	Negative	Negative	Negative	Negative	Negative	Negative	Negative	Negative	Negative	Positive	Positive	Negative	Positive	Negative	Negative	Low	852	4865	1147
M	21	Nonalcoholic steatohepatitis	Positive	Negative	Negative	Negative	Negative	Negative	Negative	Negative	Negative	Negative	Negative	Not tested	Negative	Negative	Negative	Negative	Negative	Low	101	240	37
F	66	Other hepatitis	Negative	Negative	Negative	Negative	Negative	Negative	Negative	Negative	Negative	Negative	Negative	Positive	Negative	Negative	Positive	Positive	Negative	Low	38	58	21
F	68	Other hepatitis	Negative	Negative	Negative	Negative	Negative	Negative	Negative	Negative	Negative	Negative	Negative	Not tested	Not tested	Negative	Positive	Positive	Negative	Low	Not tested	Not tested	Not tested
M	64	Autoimmune hepatitis	Positive	Positive	Positive	Negative	Positive	Negative	Negative	Negative	Negative	Negative	Negative	Not tested	Negative	Negative	Positive	Positive	Negative	Medium	784	476	112
F	31	Viral hepatitis	Positive	Negative	Not tested	Negative	Borderline	Negative	Negative	Negative	Negative	Negative	Negative	Not tested	Not tested	Negative	Positive	Not tested	Not tested	Low	34	27	40
F	71	Other hepatitis	Positive	Negative	Negative	Negative	Negative	Negative	Positive	Borderline	Negative	Negative	Negative	Not tested	Negative	Negative	Positive	Negative	Negative	Low	Not tested	Not tested	Not tested
F	51	Nonalcoholic steatohepatitis	Negative	Negative	Not tested	Negative	Negative	Negative	Negative	Negative	Negative	Negative	Negative	Not tested	Not tested	Negative	Positive	Negative	Negative	Not tested	98	225	55
F	69	Other hepatitis	Negative	Negative	Negative	Negative	Negative	Negative	Negative	Positive	Negative	Negative	Negative	Not tested	Not tested	Negative	Positive	Positive	Negative	Low	25	10	18
F	27	Viral hepatitis	Negative	Negative	Not tested	Negative	Negative	Negative	Negative	Negative	Negative	Negative	Negative	Not tested	Negative	Negative	Positive	Negative	Negative	Low	95	45	78
M	56	Other hepatitis	Not tested	Negative	Not tested	Negative	Negative	Negative	Negative	Negative	Negative	Negative	Negative	Positive	Negative	Negative	Positive	Positive	Negative	Low	41	194	39
F	68	Other hepatitis	Positive	Negative	Positive	Negative	Positive	Negative	Negative	Negative	Negative	Negative	Negative	Positive	Negative	Negative	Negative	Negative	Negative	High	Not tested	Not tested	Not tested
F	64	Viral hepatitis	Positive	Negative	Not tested	Negative	Negative	Negative	Negative	Negative	Negative	Negative	Negative	Positive	Negative	Negative	Positive	Positive	Negative	Low	19	5	18
F	54	Nonalcoholic steatohepatitis	Not tested	Not tested	Not tested	Negative	Negative	Negative	Negative	Negative	Negative	Negative	Negative	Not tested	Not tested	Negative	Positive	Not tested	Negative	Not tested	188	187	240
F	61	Other hepatitis	Negative	Negative	Negative	Negative	Negative	Negative	Negative	Negative	Negative	Negative	Negative	Positive	Negative	Negative	Positive	Positive	Negative	Low	36	17	26
M	49	Other hepatitis	Negative	Negative	Negative	Negative	Negative	Negative	Negative	Negative	Negative	Negative	Negative	Positive	Negative	Negative	Positive	Negative	Negative	Low	103	51	26
M	51	Other hepatitis	Positive	Positive	Negative	Negative	Negative	Negative	Negative	Negative	Negative	Negative	Negative	Positive	Not tested	Negative	Positive	Positive	Negative	High	97	19	210
F	72	Viral hepatitis	Positive	Negative	Not tested	Negative	Negative	Negative	Negative	Positive	Negative	Negative	Negative	Not tested	Not tested	Negative	Positive	Positive	Not tested	High	95	95	50
F	34	Other hepatitis	Positive	Positive	Negative	Negative	Negative	Negative	Negative	Negative	Negative	Negative	Negative	Not tested	Negative	Negative	Positive	Negative	Negative	Medium	47	148	143
M	57	Other hepatitis	Negative	Negative	Negative	Negative	Negative	Negative	Negative	Negative	Negative	Negative	Negative	Borderline (0.89)	Negative	Negative	Positive	Negative	Negative	Low	59	147	Not tested
F	51	Viral hepatitis	Negative	Negative	Not tested	Negative	Negative	Negative	Negative	Negative	Negative	Negative	Negative	Not tested	Not tested	Negative	Positive	Negative	Negative	Low	55	82	30
F	30	Other hepatitis	Positive	Negative	Negative	Negative	Negative	Negative	Positive	Negative	Negative	Negative	Positive	Not tested	Not tested	Negative	Positive	Not tested	Negative	Low	41	41	127
M	49	Nonalcoholic steatohepatitis	Negative	Negative	Negative	Negative	Negative	Negative	Negative	Negative	Negative	Negative	Negative	Positive	Not tested	Negative	Positive	Positive	Negative	Low	47	101	Not tested
M	88	Nonalcoholic steatohepatitis	Negative	Positive	Negative	Negative	Negative	Negative	Negative	Negative	Negative	Negative	Negative	Not tested	Negative	Negative	Negative	Positive	Negative	Low	33	68	23
F	54	Viral hepatitis	Negative	Negative	Not tested	Negative	Negative	Negative	Negative	Negative	Negative	Negative	Negative	Positive	Not tested	Negative	Positive	Negative	Negative	Low	36	45	39
F	65	Autoimmune hepatitis	Positive	Negative	Negative	Negative	Negative	Negative	Negative	Positive	Negative	Negative	Positive	Not tested	Not tested	Negative	Positive	Positive	Negative	High	63	60	90
F	45	Other hepatitis	Positive	Negative	Positive	Negative	Negative	Negative	Negative	Negative	Positive	Negative	Negative	Not tested	Negative	Negative	Positive	Negative	Negative	High	197	74	114
F	39	Other hepatitis	Positive	Not tested	Not tested	Negative	Negative	Negative	Negative	Negative	Negative	Negative	Negative	Positive	Negative	Negative	Positive	Positive	Negative	High	Not tested	Not tested	Not tested
M	72	Viral hepatitis	Negative	Negative	Negative	Negative	Negative	Negative	Negative	Positive	Borderline	Negative	Negative	Positive	Negative	Negative	Negative	Negative	Negative	Low	82	123	109
F	38	Viral hepatitis	Negative	Negative	Negative	Negative	Negative	Negative	Negative	Negative	Negative	Negative	Negative	Positive	Negative	Positive	Positive	Positive	Negative	Low	140	79	268
M	20	Viral hepatitis	Positive	Negative	Not tested	Negative	Negative	Negative	Negative	Positive	Negative	Negative	Negative	Negative	Negative	Negative	Positive	Negative	Negative	Low	107	119	448
F	40	Other hepatitis	Not tested	Negative	Not tested	Negative	Negative	Negative	Negative	Positive	Negative	Negative	Negative	Not tested	Negative	Negative	Positive	Not tested	Negative	Low	20	21	55
F	43	Viral hepatitis	Negative	Negative	Not tested	Negative	Negative	Negative	Negative	Negative	Negative	Negative	Negative	Positive	Not tested	Negative	Negative	Negative	Negative	Low	54	32	146
F	67	Other hepatitis	Negative	Negative	Positive	Negative	Negative	Negative	Positive	Negative	Negative	Negative	Negative	Positive	Negative	Negative	Positive	Negative	Negative	Low	53	13	24
F	54	Other hepatitis	Positive	Negative	Not tested	Negative	Negative	Negative	Negative	Negative	Negative	Negative	Negative	Not tested	Not tested	Negative	Positive	Positive	Not tested	Low	153	90	503
F	24	Other hepatitis	Negative	Negative	Negative	Negative	Negative	Negative	Negative	Negative	Negative	Negative	Negative	Not tested	Negative	Negative	Positive	Negative	Negative	Low	316	846	322
F	28	Nonalcoholic steatohepatitis	Not tested	Not tested	Not tested	Negative	Negative	Negative	Negative	Negative	Negative	Negative	Negative	Negative	Negative	Negative	Negative	Negative	Negative	Low	55	39	26
F	68	Viral hepatitis	Not tested	Negative	Not tested	Negative	Negative	Negative	Negative	Negative	Negative	Negative	Negative	Positive	Not tested	Negative	Positive	Positive	Negative	Medium	58	21	14
F	77	Other hepatitis	Negative	Positive	Not tested	Negative	Negative	Negative	Negative	Negative	Negative	Negative	Negative	Not tested	Negative	Negative	Positive	Positive	Negative	Low	59	26	72
M	35	Other hepatitis	Positive	Not tested	Not tested	Negative	Negative	Negative	Negative	Negative	Negative	Negative	Negative	Not tested	Not tested	Negative	Positive	Not tested	Negative	Not tested	30	53	30
M	55	Nonalcoholic steatohepatitis	Negative	Positive	Negative	Negative	Negative	Negative	Negative	Negative	Negative	Negative	Negative	Not tested	Negative	Negative	Positive	Positive	Negative	Low	42	26	46
F	62	Other hepatitis	Not tested	Negative	Not tested	Negative	Negative	Negative	Negative	Positive	Negative	Negative	Negative	Not tested	Negative	Negative	Positive	Positive	Negative	Low	642	1229	Not tested
F	49	Viral hepatitis	Negative	Negative	Not tested	Negative	Negative	Negative	Negative	Borderline	Negative	Negative	Negative	Positive	Not tested	Negative	Negative	Negative	Negative	Low	26	29	227
M	59	Other hepatitis	Not tested	Negative	Negative	Negative	Borderline	Negative	Negative	Negative	Negative	Negative	Negative	Positive	Negative	Negative	Negative	Negative	Negative	Low	143	657	329
F	51	Nonalcoholic steatohepatitis	Negative	Negative	Negative	Negative	Negative	Negative	Negative	Negative	Borderline	Negative	Negative	Not tested	Not tested	Negative	Positive	Not tested	Negative	Low	89	170	60
F	56	Other hepatitis	Positive	Negative	Negative	Negative	Negative	Negative	Negative	Positive	Negative	Negative	Negative	Positive	Negative	Negative	Positive	Positive	Negative	Medium	43	74	45
F	46	Other hepatitis	Positive	Negative	Negative	Negative	Negative	Negative	Negative	Negative	Positive	Negative	Negative	Negative	Negative	Negative	Negative	Negative	Negative	Low	29	22	62
F	60	Other hepatitis	Negative	Negative	Negative	Borderline	Negative	Negative	Negative	Negative	Negative	Negative	Negative	Not tested	Not tested	Negative	Positive	Not tested	Not tested	Low	65	30	22
M	53	Other hepatitis	Negative	Negative	Negative	Negative	Negative	Negative	Positive	Negative	Negative	Negative	Negative	Not tested	Not tested	Negative	Positive	Positive	Negative	Low	Not tested	Not tested	Not tested
F	73	Other hepatitis	Negative	Negative	Negative	Negative	Negative	Negative	Negative	Negative	Negative	Negative	Negative	Not tested	Negative	Negative	Positive	Positive	Negative	Low	29	9	14
F	66	Other hepatitis	Positive	Negative	Positive	Negative	Negative	Negative	Positive	Positive	Positive	Negative	Negative	Not tested	Not tested	Negative	Positive	Not tested	Not tested	High	35	19	103
F	48	Nonalcoholic steatohepatitis	Negative	Negative	Negative	Negative	Negative	Negative	Negative	Negative	Negative	Negative	Negative	Not tested	Negative	Negative	Positive	Positive	Negative	Low	52	101	129
M	87	Other hepatitis	Negative	Positive	Positive	Negative	Negative	Negative	Negative	Negative	Negative	Negative	Negative	Positive	Negative	Negative	Positive	Positive	Negative	High	352	106	199
F	38	Other hepatitis	Negative	Negative	Negative	Borderline	Negative	Negative	Negative	Borderline	Negative	Negative	Negative	Negative	Negative	Negative	Positive	Negative	Negative	High	36	63	26
F	70	Viral hepatitis	Positive	Negative	Negative	Negative	Negative	Negative	Positive	Positive	Negative	Negative	Negative	Positive	Not tested	Negative	Positive	Negative	Negative	Low	34	17	104
F	48	Nonalcoholic steatohepatitis	Negative	Positive	Negative	Negative	Negative	Negative	Negative	Negative	Negative	Negative	Negative	Negative	Negative	Negative	Positive	Negative	Negative	Low	Not tested	Not tested	Not tested
F	52	Viral hepatitis	Negative	Negative	Negative	Negative	Negative	Negative	Negative	Negative	Negative	Negative	Negative	Positive	Negative	Negative	Positive	Negative	Negative	Low	33	36	28
M	72	Other hepatitis	Positive	Negative	Negative	Negative	Negative	Negative	Negative	Negative	Negative	Negative	Negative	Negative	Negative	Negative	Negative	Positive	Negative	Low	208	277	134
F	82	Other hepatitis	Negative	Negative	Negative	Negative	Negative	Negative	Positive	Positive	Positive	Negative	Negative	Positive	Negative	Negative	Negative	Positive	Negative	High	226	274	217
F	79	Other hepatitis	Positive	Negative	Negative	Negative	Negative	Negative	Negative	Negative	Negative	Negative	Negative	Not tested	Negative	Negative	Negative	Positive	Negative	Low	Not tested	Not tested	Not tested
F	53	Autoimmune hepatitis	Positive	Negative	Negative	Negative	Negative	Negative	Negative	Positive	Negative	Negative	Negative	Positive	Negative	Negative	Negative	Negative	Negative	High	107	132	80
M	33	Viral hepatitis	Negative	Negative	Not tested	Negative	Negative	Negative	Negative	Negative	Negative	Negative	Negative	Positive	Not tested	Negative	Positive	Negative	Negative	Low	Not tested	Not tested	Not tested
F	29	Viral hepatitis	Negative	Positive	Positive	Negative	Negative	Borderline	Negative	Negative	Negative	Negative	Negative	Not tested	Not tested	Negative	Negative	Negative	Negative	Low	26	16	50
F	20	Other hepatitis	Negative	Negative	Negative	Negative	Negative	Negative	Negative	Negative	Negative	Negative	Negative	Positive	Negative	Negative	Negative	Negative	Negative	Low	25	30	74
M	68	Other hepatitis	Not tested	Negative	Negative	Borderline	Negative	Negative	Negative	Negative	Positive	Negative	Negative	Not tested	Negative	Negative	Negative	Negative	Negative	Low	25	18	Not tested
M	31	Viral hepatitis	Not tested	Not tested	Not tested	Negative	Negative	Negative	Negative	Negative	Negative	Negative	Negative	Negative	Negative	Negative	Negative	Negative	Negative	Not tested	79	64	123
M	54	Other hepatitis	Positive	Negative	Positive	Negative	Borderline	Negative	Negative	Negative	Negative	Negative	Negative	Negative	Negative	Negative	Positive	Negative	Negative	Low	39	84	28
M	71	Other hepatitis	Negative	Negative	Negative	Negative	Negative	Negative	Negative	Negative	Negative	Negative	Negative	Not tested	Negative	Negative	Positive	Positive	Negative	Low	65	218	205
F	71	Autoimmune hepatitis	Not tested	Negative	Negative	Negative	Negative	Negative	Positive	Negative	Negative	Negative	Negative	Not tested	Not tested	Negative	Positive	Negative	Negative	Low	33	28	126
F	45	Viral hepatitis	Negative	Negative	Negative	Negative	Negative	Negative	Negative	Borderline	Negative	Negative	Negative	Positive	Not tested	Positive	Negative	Positive	Negative	Medium	223	15	23
F	65	Viral hepatitis	Negative	Negative	Not tested	Negative	Negative	Negative	Negative	Negative	Negative	Negative	Negative	Not tested	Negative	Negative	Positive	Negative	Negative	Low	115	368	689
F	52	Other hepatitis	Positive	Negative	Negative	Negative	Negative	Negative	Positive	Positive	Negative	Negative	Negative	Not tested	Negative	Negative	Negative	Negative	Negative	High	1208	1201	318
M	65	Other hepatitis	Not tested	Not tested	Not tested	Negative	Negative	Negative	Negative	Negative	Negative	Negative	Negative	Not tested	Negative	Negative	Positive	Positive	Negative	Low	418	512	507
F	65	Viral hepatitis	Negative	Positive	Not tested	Negative	Negative	Negative	Negative	Negative	Negative	Negative	Negative	Not tested	Negative	Negative	Positive	Positive	Negative	Low	43	76	38
M	75	Other hepatitis	Negative	Negative	Negative	Negative	Negative	Negative	Negative	Negative	Negative	Negative	Negative	Not tested	Negative	Negative	Positive	Negative	Negative	Low	30	14	66
M	39	Other hepatitis	Negative	Negative	Negative	Negative	Borderline	Negative	Negative	Negative	Negative	Negative	Negative	Not tested	Negative	Negative	Negative	Negative	Negative	Low	349	151	817
F	69	Viral hepatitis	Positive	Negative	Not tested	Negative	Negative	Negative	Negative	Negative	Negative	Negative	Negative	Not tested	Negative	Negative	Positive	Positive	Negative	Low	55	43	15
F	59	Other hepatitis	Positive	Negative	Not tested	Negative	Negative	Borderline	Positive	Negative	Positive	Negative	Negative	Not tested	Not tested	Negative	Not tested	Not tested	Not tested	High	47	52	315
F	63	Other hepatitis	Positive	Negative	Negative	Negative	Negative	Negative	Negative	Negative	Negative	Negative	Positive	Positive	Negative	Negative	Positive	Negative	Negative	Low	410	183	638
F	74	Viral hepatitis	Positive	Negative	Negative	Negative	Negative	Negative	Negative	Positive	Negative	Negative	Negative	Positive	Negative	Positive	Negative	Positive	Negative	Low	42	19	27
F	76	Viral hepatitis	Not tested	Not tested	Not tested	Negative	Borderline	Negative	Borderline	Negative	Negative	Negative	Negative	Positive	Not tested	Negative	Positive	Positive	Negative	Not tested	69	36	51
F	69	Other hepatitis	Positive	Negative	Positive	Negative	Negative	Negative	Negative	Positive	Negative	Negative	Negative	Positive	Not tested	Negative	Positive	Positive	Negative	High	70	73	137
F	28	Other hepatitis	Negative	Negative	Negative	Negative	Positive	Negative	Negative	Negative	Negative	Negative	Positive	Positive	Negative	Negative	Negative	Negative	Negative	High	Not tested	Not tested	Not tested
M	81	Other hepatitis	Not tested	Not tested	Negative	Negative	Positive	Negative	Negative	Negative	Negative	Negative	Negative	Not tested	Negative	Negative	Positive	Positive	Negative	Low	444	678	658
M	32	Nonalcoholic steatohepatitis	Negative	Negative	Negative	Negative	Negative	Negative	Negative	Negative	Negative	Negative	Negative	Not tested	Negative	Negative	Positive	Negative	Negative	Low	56	70	76
M	55	Other hepatitis	Negative	Negative	Negative	Negative	Negative	Negative	Negative	Negative	Negative	Negative	Negative	Positive	Negative	Negative	Negative	Positive	Negative	Medium	44	28	17
F	65	Viral hepatitis	Positive	Negative	Not tested	Negative	Negative	Negative	Positive	Negative	Negative	Negative	Positive	Positive	Not tested	Negative	Positive	Negative	Negative	Low	21	19	126
M	32	Nonalcoholic steatohepatitis	Negative	Negative	Negative	Negative	Negative	Negative	Negative	Negative	Negative	Negative	Negative	Negative	Negative	Negative	Positive	Negative	Negative	Low	Not tested	Not tested	Not tested
F	40	Other hepatitis	Negative	Not tested	Not tested	Negative	Negative	Negative	Negative	Negative	Negative	Negative	Negative	Not tested	Negative	Negative	Positive	Negative	Negative	Low	683	1307	391
M	81	Viral hepatitis	Positive	Positive	Positive	Negative	Negative	Negative	Negative	Negative	Negative	Negative	Negative	Not tested	Negative	Negative	Positive	Positive	Negative	Low	28	38	134
M	60	Viral hepatitis	Positive	Not tested	Not tested	Negative	Negative	Negative	Negative	Negative	Negative	Negative	Negative	Positive	Negative	Negative	Positive	Not tested	Negative	Low	24	24	80
F	77	Autoimmune hepatitis	Not tested	Positive	Not tested	Negative	Negative	Negative	Negative	Negative	Negative	Negative	Negative	Not tested	Negative	Negative	Positive	Positive	Negative	Low	126	64	98
M	68	Viral hepatitis	Negative	Negative	Positive	Negative	Negative	Negative	Negative	Negative	Negative	Negative	Negative	Not tested	Negative	Negative	Positive	Positive	Negative	Low	27	23	Not tested
F	47	Viral hepatitis	Negative	Negative	Positive	Negative	Negative	Negative	Negative	Negative	Negative	Negative	Negative	Not tested	Negative	Negative	Positive	Not tested	Negative	Low	23	23	111
M	65	Viral hepatitis	Negative	Positive	Positive	Negative	Negative	Negative	Negative	Borderline	Negative	Negative	Negative	Not tested	Negative	Negative	Positive	Positive	Negative	Low	56	33	1314
M	60	Other hepatitis	Negative	Negative	Negative	Negative	Negative	Negative	Negative	Negative	Negative	Negative	Negative	Not tested	Not tested	Not tested	Not tested	Not tested	Not tested	Low	20	57	108
F	36	Other hepatitis	Positive	Negative	Negative	Negative	Negative	Negative	Negative	Negative	Negative	Negative	Borderline	Not tested	Negative	Negative	Positive	Negative	Negative	Low	31	19	57
F	33	Other hepatitis	Not tested	Not tested	Not tested	Negative	Negative	Negative	Negative	Negative	Negative	Negative	Negative	Negative	Negative	Negative	Negative	Negative	Negative	Low	284	1086	160
F	60	Viral hepatitis	Positive	Negative	Positive	Negative	Negative	Negative	Negative	Negative	Negative	Negative	Negative	Not tested	Not tested	Negative	Negative	Not tested	Negative	Low	26	18	20
F	58	Other hepatitis	Negative	Positive	Negative	Negative	Negative	Negative	Negative	Negative	Negative	Negative	Negative	Not tested	Negative	Negative	Negative	Negative	Negative	Low	38	74	137
M	40	Viral hepatitis	Negative	Negative	Negative	Negative	Negative	Negative	Negative	Negative	Negative	Negative	Negative	Positive	Positive	Negative	Positive	Negative	Negative	Low	383	338	580
F	66	Other hepatitis	Positive	Negative	Negative	Negative	Negative	Negative	Negative	Negative	Negative	Negative	Negative	Positive	Negative	Negative	Negative	Positive	Negative	Low	19	19	14
M	67	Other hepatitis	Negative	Negative	Negative	Negative	Negative	Negative	Negative	Negative	Negative	Negative	Negative	Positive	Negative	Negative	Negative	Positive	Negative	Low	215	171	538
F	58	Other hepatitis	Not tested	Not tested	Not tested	Negative	Borderline	Negative	Negative	Borderline	Negative	Negative	Negative	Not tested	Not tested	Negative	Positive	Positive	Negative	High	23	9	41
F	50	Other hepatitis	Positive	Negative	Negative	Negative	Borderline	Negative	Negative	Negative	Negative	Negative	Negative	Positive	Negative	Negative	Negative	Negative	Negative	Low	134	277	144
F	26	Other hepatitis	Negative	Negative	Negative	Negative	Negative	Negative	Borderline	Negative	Negative	Negative	Negative	Not tested	Negative	Negative	Negative	Negative	Negative	Medium	36	39	Not tested
F	47	Nonalcoholic steatohepatitis	Negative	Negative	Negative	Negative	Negative	Negative	Negative	Negative	Negative	Negative	Negative	Not tested	Negative	Negative	Positive	Negative	Negative	Low	Not tested	Not tested	Not tested
M	54	Nonalcoholic steatohepatitis	Negative	Positive	Negative	Negative	Negative	Negative	Negative	Negative	Negative	Negative	Negative	Not tested	Negative	Negative	Positive	Negative	Negative	Low	50	30	29
M	44	Nonalcoholic steatohepatitis	Negative	Negative	Negative	Negative	Negative	Negative	Negative	Negative	Negative	Negative	Negative	Not tested	Not tested	Not tested	Not tested	Not tested	Not tested	Low	33	58	35
M	25	Nonalcoholic steatohepatitis	Negative	Negative	Negative	Negative	Negative	Negative	Negative	Negative	Negative	Negative	Negative	Not tested	Negative	Negative	Positive	Negative	Negative	Low	73	148	95
M	65	Other hepatitis	Negative	Negative	Negative	Negative	Negative	Negative	Negative	Negative	Negative	Negative	Negative	Not tested	Negative	Negative	Positive	Positive	Negative	Low	Not tested	Not tested	Not tested
M	61	Autoimmune hepatitis	Positive	Negative	Positive	Negative	Negative	Negative	Negative	Negative	Negative	Negative	Negative	Not tested	Not tested	Negative	Negative	Positive	Negative	High	16	9	94
F	27	Viral hepatitis	Negative	Negative	Negative	Negative	Negative	Negative	Negative	Negative	Negative	Negative	Negative	Not tested	Negative	Negative	Negative	Negative	Negative	Low	Not tested	Not tested	Not tested
F	50	Other hepatitis	Negative	Positive	Negative	Negative	Negative	Negative	Negative	Negative	Borderline	Negative	Negative	Positive	Negative	Negative	Positive	Negative	Negative	Low	568	232	163
F	44	Nonalcoholic steatohepatitis	Negative	Negative	Not tested	Negative	Negative	Negative	Negative	Negative	Negative	Negative	Negative	Not tested	Not tested	Negative	Positive	Negative	Negative	Medium	Not tested	Not tested	Not tested
M	19	Nonalcoholic steatohepatitis	Negative	Negative	Negative	Negative	Negative	Negative	Negative	Negative	Negative	Negative	Negative	Positive	Not tested	Negative	Positive	Negative	Negative	Low	Not tested	Not tested	Not tested
F	82	Autoimmune hepatitis	Not tested	Not tested	Not tested	Negative	Negative	Negative	Negative	Negative	Negative	Negative	Negative	Positive	Not tested	Negative	Positive	Positive	Negative	High	46	17	Not tested
F	25	Other hepatitis	Negative	Negative	Negative	Negative	Negative	Negative	Negative	Negative	Negative	Negative	Negative	Positive	Negative	Negative	Positive	Positive	Negative	Low	24	43	Not tested
F	59	Other hepatitis	Positive	Negative	Negative	Negative	Negative	Negative	Negative	Negative	Negative	Negative	Negative	Not tested	Not tested	Negative	Positive	Negative	Negative	Low	30	32	56
F	20	Nonalcoholic steatohepatitis	Negative	Negative	Negative	Negative	Negative	Negative	Negative	Negative	Negative	Negative	Negative	Not tested	Negative	Negative	Negative	Negative	Negative	Low	Not tested	Not tested	Not tested
F	54	Other hepatitis	Negative	Negative	Negative	Negative	Negative	Negative	Negative	Negative	Negative	Negative	Negative	Positive	Not tested	Negative	Negative	Positive	Negative	Low	24	19	17
F	73	Viral hepatitis	Positive	Negative	Negative	Negative	Negative	Negative	Positive	Negative	Negative	Positive	Positive	Not tested	Negative	Negative	Positive	Positive	Negative	High	40	25	85
F	74	Other hepatitis	Negative	Negative	Negative	Borderline	Positive	Negative	Negative	Negative	Negative	Negative	Negative	Positive	Not tested	Negative	Positive	Negative	Negative	Low	31	17	74
F	41	Nonalcoholic steatohepatitis	Positive	Negative	Not tested	Negative	Negative	Negative	Negative	Positive	Negative	Negative	Negative	Not tested	Not tested	Negative	Negative	Negative	Negative	Low	31	43	17
F	55	Other hepatitis	Negative	Negative	Negative	Negative	Negative	Negative	Negative	Negative	Negative	Negative	Negative	Positive	Negative	Negative	Negative	Negative	Negative	Low	90	189	429
F	63	Other hepatitis	Negative	Negative	Negative	Negative	Negative	Negative	Negative	Negative	Negative	Negative	Negative	Positive	Negative	Negative	Positive	Positive	Negative	Low	35	90	42
M	72	Autoimmune hepatitis	Positive	Negative	Negative	Negative	Borderline	Negative	Negative	Negative	Negative	Negative	Negative	Positive	Not tested	Negative	Positive	Positive	Negative	High	38	31	105
F	42	Other hepatitis	Negative	Negative	Negative	Negative	Negative	Negative	Negative	Negative	Negative	Negative	Negative	Negative	Not tested	Negative	Positive	Negative	Negative	Low	46	76	46
F	65	Viral hepatitis	Negative	Negative	Not tested	Negative	Negative	Negative	Negative	Negative	Negative	Negative	Negative	Positive	Not tested	Negative	Negative	Positive	Negative	Low	36	45	41
M	64	Viral hepatitis	Not tested	Negative	Not tested	Negative	Negative	Negative	Positive	Positive	Positive	Borderline	Negative	Not tested	Negative	Negative	Positive	Positive	Negative	High	27	40	31
F	78	Autoimmune hepatitis	Positive	Negative	Not tested	Negative	Negative	Negative	Negative	Negative	Negative	Negative	Negative	Not tested	Negative	Negative	Negative	Positive	Negative	High	508	497	96
M	79	Other hepatitis	Negative	Negative	Negative	Negative	Negative	Negative	Negative	Negative	Negative	Negative	Negative	Not tested	Not tested	Negative	Positive	Positive	Negative	Low	10	<7	19
F	39	Viral hepatitis	Not tested	Positive	Not tested	Positive	Negative	Negative	Negative	Positive	Negative	Negative	Negative	Positive	Negative	Negative	Positive	Positive	Negative	High	75	34	43
F	58	Other hepatitis	Positive	Negative	Positive	Negative	Negative	Negative	Negative	Negative	Negative	Negative	Negative	Positive	Negative	Negative	Positive	Negative	Negative	Low	25	26	22
M	47	Viral hepatitis	Positive	Negative	Negative	Negative	Negative	Negative	Positive	Negative	Positive	Negative	Negative	Positive	Not tested	Negative	Positive	Positive	Negative	Low	116	115	827
F	31	Other hepatitis	Negative	Negative	Negative	Negative	Negative	Negative	Negative	Negative	Negative	Negative	Negative	Not tested	Negative	Negative	Positive	Negative	Negative	Low	203	133	38
M	56	Viral hepatitis	Not tested	Not tested	Not tested	Negative	Negative	Negative	Negative	Negative	Negative	Negative	Negative	Borderline	Not tested	Negative	Negative	Negative	Negative	Low	47	49	33
M	64	Viral hepatitis	Negative	Positive	Negative	Negative	Negative	Negative	Negative	Negative	Negative	Negative	Negative	Positive	Negative	Positive	Negative	Positive	Negative	Medium	26	24	134
F	56	Other hepatitis	Positive	Negative	Negative	Negative	Negative	Negative	Negative	Negative	Negative	Negative	Negative	Positive	Negative	Negative	Positive	Negative	Negative	Low	97	149	93
F	62	Nonalcoholic steatohepatitis	Negative	Negative	Not tested	Negative	Negative	Negative	Borderline	Negative	Negative	Negative	Negative	Not tested	Not tested	Negative	Not tested	Not tested	Negative	Low	62	58	177
F	59	Nonalcoholic steatohepatitis	Negative	Negative	Negative	Negative	Negative	Negative	Negative	Negative	Negative	Negative	Negative	Positive	Negative	Negative	Negative	Positive	Negative	Medium	116	88	149
F	56	Autoimmune hepatitis	Positive	Negative	Not tested	Negative	Negative	Negative	Negative	Negative	Negative	Negative	Negative	Positive	Not tested	Negative	Positive	Not tested	Negative	High	98	128	133
M	25	Other hepatitis	Negative	Negative	Negative	Negative	Negative	Negative	Negative	Negative	Negative	Negative	Negative	Not tested	Negative	Negative	Negative	Negative	Negative	Low	Not tested	Not tested	Not tested
F	58	Other hepatitis	Positive	Negative	Negative	Negative	Negative	Negative	Negative	Negative	Negative	Negative	Negative	Not tested	Not tested	Negative	Positive	Negative	Not tested	Low	63	102	237
M	49	Other hepatitis	Not tested	Negative	Positive	Negative	Negative	Negative	Negative	Positive	Negative	Negative	Negative	Negative	Negative	Negative	Negative	Negative	Negative	High	269	190	625
M	65	Viral hepatitis	Not tested	Not tested	Not tested	Negative	Negative	Negative	Negative	Positive	Negative	Negative	Negative	Not tested	Not tested	Negative	Positive	Negative	Negative	Not tested	29	52	31
F	44	Nonalcoholic steatohepatitis	Positive	Negative	Positive	Negative	Negative	Negative	Negative	Negative	Negative	Negative	Negative	Not tested	Not tested	Negative	Positive	Not tested	Negative	Low	Not tested	Not tested	Not tested
M	42	Nonalcoholic steatohepatitis	Positive	Positive	Negative	Negative	Negative	Negative	Negative	Negative	Negative	Negative	Negative	Positive	Not tested	Negative	Positive	Negative	Negative	Low	Not tested	Not tested	Not tested
M	81	Other hepatitis	Positive	Negative	Negative	Negative	Negative	Negative	Positive	Negative	Negative	Negative	Negative	Positive	Negative	Negative	Negative	Negative	Negative	High	216	118	203
F	20	Nonalcoholic steatohepatitis	Negative	Positive	Negative	Negative	Negative	Negative	Negative	Negative	Negative	Negative	Negative	Positive	Negative	Negative	Negative	Not tested	Negative	Low	80	121	29
F	61	Nonalcoholic steatohepatitis	Negative	Negative	Negative	Negative	Negative	Negative	Negative	Negative	Negative	Negative	Negative	Not tested	Negative	Negative	Positive	Not tested	Negative	Low	222	134	47
M	35	Other hepatitis	Negative	Negative	Negative	Negative	Negative	Negative	Negative	Negative	Negative	Negative	Negative	Positive	Negative	Negative	Positive	Not tested	Negative	Low	Not tested	Not tested	Not tested
F	50	Viral hepatitis	Negative	Negative	Negative	Negative	Negative	Negative	Negative	Positive	Negative	Negative	Negative	Not tested	Negative	Negative	Positive	Negative	Negative	Low	71	139	268
F	29	Nonalcoholic steatohepatitis	Negative	Negative	Not tested	Negative	Negative	Negative	Negative	Negative	Negative	Negative	Negative	Not tested	Negative	Negative	Positive	Negative	Negative	Low	16	8	35
M	80	Other hepatitis	Negative	Negative	Negative	Negative	Negative	Negative	Negative	Negative	Negative	Negative	Negative	Positive	Negative	Negative	Positive	Positive	Negative	High	83	89	81
F	52	Other hepatitis	Negative	Negative	Negative	Negative	Negative	Negative	Negative	Negative	Negative	Negative	Negative	Not tested	Negative	Negative	Negative	Negative	Negative	Low	Not tested	Not tested	Not tested
F	35	Autoimmune hepatitis	Positive	Positive	Negative	Negative	Negative	Negative	Negative	Negative	Negative	Negative	Negative	Not tested	Negative	Negative	Positive	Negative	Negative	Low	124	271	84
F	60	Other hepatitis	Positive	Negative	Negative	Negative	Negative	Negative	Borderline	Positive	Negative	Negative	Negative	Not tested	Not tested	Negative	Positive	Not tested	Negative	Low	60	105	40
F	68	Other hepatitis	Negative	Negative	Negative	Negative	Negative	Negative	Negative	Positive	Negative	Negative	Negative	Positive	Not tested	Negative	Positive	Positive	Negative	Low	25	25	85
M	75	Nonalcoholic steatohepatitis	Negative	Negative	Negative	Negative	Negative	Negative	Negative	Negative	Negative	Negative	Negative	Not tested	Negative	Negative	Positive	Positive	Negative	Low	Not tested	Not tested	Not tested
M	78	Viral hepatitis	Negative	Negative	Negative	Negative	Negative	Negative	Negative	Negative	Negative	Negative	Negative	Not tested	Not tested	Negative	Positive	Positive	Negative	Low	21	4	17
F	67	Viral hepatitis	Negative	Negative	Negative	Negative	Negative	Negative	Negative	Negative	Negative	Negative	Negative	Not tested	Negative	Negative	Positive	Positive	Negative	Low	37	93	61
F	50	Other hepatitis	Negative	Negative	Negative	Negative	Negative	Negative	Negative	Negative	Negative	Negative	Negative	Not tested	Negative	Negative	Positive	Positive	Negative	Low	23	19	<7
F	59	Nonalcoholic steatohepatitis	Negative	Not tested	Positive	Negative	Negative	Negative	Negative	Negative	Negative	Negative	Negative	Not tested	Negative	Negative	Positive	Positive	Negative	Low	57	121	23
F	66	Viral hepatitis	Positive	Negative	Not tested	Negative	Negative	Negative	Negative	Positive	Negative	Negative	Negative	Not tested	Negative	Negative	Positive	Positive	Negative	High	41	22	61
F	71	Nonalcoholic steatohepatitis	Negative	Negative	Not tested	Negative	Negative	Negative	Negative	Negative	Negative	Negative	Negative	Not tested	Not tested	Negative	Positive	Positive	Negative	Low	104	14	814
F	73	Viral hepatitis	Positive	Negative	Not tested	Negative	Negative	Negative	Negative	Negative	Negative	Negative	Negative	Not tested	Not tested	Negative	Positive	Negative	Negative	Low	Not tested	Not tested	Not tested
M	20	Nonalcoholic steatohepatitis	Negative	Negative	Negative	Negative	Negative	Negative	Negative	Negative	Negative	Negative	Negative	Negative	Not tested	Negative	Negative	Negative	Negative	Low	Not tested	Not tested	Not tested
F	67	Nonalcoholic steatohepatitis	Positive	Negative	Negative	Negative	Negative	Negative	Negative	Positive	Negative	Negative	Negative	Not tested	Not tested	Negative	Negative	Negative	Negative	Low	70	71	47
F	61	Autoimmune hepatitis	Not tested	Not tested	Not tested	Negative	Negative	Negative	Negative	Positive	Negative	Negative	Negative	Not tested	Negative	Negative	Positive	Not tested	Negative	High	49	44	Not tested
F	65	Nonalcoholic steatohepatitis	Positive	Not tested	Not tested	Negative	Negative	Negative	Positive	Negative	Negative	Negative	Negative	Positive	Negative	Positive	Negative	Positive	Negative	Low	20	9	232
M	68	Other hepatitis	Negative	Negative	Positive	Negative	Negative	Negative	Borderline	Negative	Negative	Negative	Negative	Not tested	Not tested	Negative	Positive	Positive	Negative	Low	54	50	40
F	54	Viral hepatitis	Not tested	Not tested	Not tested	Negative	Negative	Negative	Negative	Negative	Negative	Negative	Negative	Positive	Not tested	Negative	Positive	Negative	Negative	Medium	42	34	193
M	24	Other hepatitis	Negative	Negative	Negative	Negative	Negative	Negative	Negative	Negative	Negative	Negative	Negative	Positive	Negative	Negative	Positive	Negative	Negative	Low	56	136	149
M	34	Viral hepatitis	Not tested	Not tested	Not tested	Negative	Negative	Negative	Negative	Negative	Negative	Negative	Negative	Negative	Negative	Negative	Positive	Not tested	Negative	Not tested	45	122	47
F	53	Other hepatitis	Positive	Negative	Negative	Negative	Negative	Negative	Negative	Negative	Negative	Negative	Negative	Not tested	Not tested	Negative	Positive	Negative	Negative	Medium	Not tested	Not tested	Not tested
M	31	Other hepatitis	Positive	Negative	Negative	Negative	Negative	Negative	Negative	Negative	Negative	Negative	Negative	Not tested	Negative	Negative	Positive	Negative	Negative	Low	48	40	17
F	48	Other hepatitis	Positive	Negative	Negative	Negative	Negative	Negative	Negative	Negative	Borderline	Negative	Negative	Positive	Not tested	Negative	Positive	Positive	Negative	Medium	22	25	24
F	51	Other hepatitis	Negative	Negative	Negative	Negative	Negative	Negative	Borderline	Positive	Negative	Negative	Negative	Not tested	Negative	Negative	Positive	Positive	Negative	High	302	156	10
M	68	Other hepatitis	Negative	Negative	Not tested	Negative	Negative	Negative	Negative	Negative	Negative	Negative	Negative	Positive	Negative	Negative	Negative	Negative	Negative	Low	197	112	47
F	40	Autoimmune hepatitis	Not tested	Negative	Negative	Negative	Negative	Negative	Negative	Positive	Negative	Negative	Negative	Not tested	Negative	Negative	Positive	Negative	Negative	Low	28	20	133
M	41	Other hepatitis	Negative	Negative	Negative	Negative	Negative	Negative	Negative	Negative	Negative	Negative	Negative	Negative	Not tested	Negative	Positive	Positive	Negative	Low	42	78	66
F	75	Viral hepatitis	Not tested	Not tested	Not tested	Negative	Negative	Negative	Negative	Negative	Negative	Negative	Negative	Not tested	Not tested	Negative	Positive	Positive	Not tested	Not tested	99	110	47
M	30	Other hepatitis	Negative	Negative	Negative	Negative	Negative	Negative	Negative	Negative	Negative	Negative	Negative	Not tested	Not tested	Negative	Positive	Not tested	Negative	Low	85	149	63
F	30	Other hepatitis	Negative	Negative	Negative	Negative	Negative	Negative	Negative	Negative	Negative	Negative	Negative	Positive	Negative	Negative	Positive	Negative	Negative	Low	41	14	25
F	69	Nonalcoholic steatohepatitis	Negative	Negative	Not tested	Negative	Negative	Negative	Negative	Negative	Negative	Negative	Negative	Positive	Negative	Negative	Negative	Negative	Negative	Low	37	22	33
M	40	Other hepatitis	Negative	Negative	Negative	Negative	Negative	Negative	Negative	Negative	Negative	Negative	Negative	Not tested	Negative	Negative	Positive	Negative	Negative	Low	Not tested	Not tested	Not tested
F	45	Other hepatitis	Not tested	Not tested	Not tested	Borderline	Negative	Negative	Negative	Negative	Negative	Negative	Negative	Not tested	Negative	Negative	Positive	Not tested	Negative	Not tested	25	22	Not tested
F	75	Other hepatitis	Positive	Negative	Negative	Negative	Positive	Negative	Borderline	Positive	Borderline	Negative	Positive	Not tested	Negative	Negative	Positive	Positive	Negative	Low	97	97	70
F	67	Other hepatitis	Negative	Negative	Negative	Negative	Negative	Negative	Negative	Negative	Negative	Negative	Negative	Positive	Not tested	Negative	Positive	Positive	Negative	Low	29	9	15
M	71	Viral hepatitis	Negative	Negative	Negative	Negative	Negative	Negative	Negative	Negative	Negative	Negative	Negative	Positive	Negative	Negative	Positive	Positive	Negative	Low	34	14	114
F	62	Viral hepatitis	Not tested	Not tested	Not tested	Negative	Negative	Negative	Negative	Negative	Borderline	Negative	Negative	Positive	Positive	Negative	Positive	Not tested	Negative	Not tested	73	71	53
F	50	Other hepatitis	Positive	Negative	Negative	Negative	Negative	Negative	Negative	Negative	Negative	Negative	Negative	Positive	Negative	Negative	Positive	Negative	Negative	Low	17	13	25
F	47	Other hepatitis	Positive	Negative	Positive	Negative	Negative	Negative	Negative	Negative	Negative	Negative	Negative	Not tested	Not tested	Negative	Positive	Negative	Negative	Low	21	9	30
F	58	Viral hepatitis	Positive	Negative	Not tested	Negative	Negative	Borderline	Negative	Positive	Negative	Negative	Negative	Not tested	Not tested	Negative	Not tested	Not tested	Not tested	Low	31	23	73
M	22	Autoimmune hepatitis	Negative	Positive	Negative	Negative	Negative	Negative	Negative	Negative	Negative	Negative	Negative	Not tested	Not tested	Negative	Not tested	Not tested	Negative	Not tested	24	22	11
F	63	Autoimmune hepatitis	Positive	Positive	Not tested	Negative	Negative	Negative	Negative	Negative	Negative	Negative	Positive	Not tested	Not tested	Negative	Positive	Negative	Negative	Low	Not tested	Not tested	49
M	58	Nonalcoholic steatohepatitis	Positive	Positive	Positive	Negative	Negative	Negative	Negative	Negative	Negative	Negative	Negative	Not tested	Not tested	Negative	Positive	Positive	Negative	Low	54	16	551
F	51	Other hepatitis	Positive	Not tested	Not tested	Negative	Negative	Negative	Negative	Negative	Negative	Negative	Negative	Not tested	Negative	Negative	Positive	Negative	Negative	Low	644	519	332
F	39	Other hepatitis	Negative	Negative	Negative	Negative	Negative	Negative	Negative	Negative	Positive	Negative	Negative	Not tested	Negative	Negative	Positive	Negative	Negative	Low	27	27	63
F	54	Viral hepatitis	Positive	Negative	Not tested	Negative	Negative	Negative	Negative	Negative	Negative	Negative	Negative	Positive	Negative	Negative	Positive	Negative	Negative	High	281	432	162
F	76	Other hepatitis	Positive	Negative	Positive	Negative	Negative	Negative	Positive	Negative	Borderline	Negative	Negative	Not tested	Negative	Negative	Positive	Positive	Negative	Low	281	558	340
F	58	Viral hepatitis	Not tested	Negative	Not tested	Negative	Negative	Negative	Negative	Positive	Negative	Negative	Negative	Not tested	Not tested	Negative	Negative	Negative	Negative	High	52	28	39
M	46	Autoimmune hepatitis	Negative	Positive	Not tested	Negative	Negative	Negative	Positive	Negative	Negative	Negative	Negative	Positive	Not tested	Negative	Positive	Negative	Negative	High	56	28	109
F	66	Other hepatitis	Negative	Negative	Negative	Negative	Negative	Negative	Negative	Negative	Negative	Negative	Negative	Positive	Not tested	Negative	Positive	Negative	Negative	Medium	20	17	12
F	57	Other hepatitis	Positive	Negative	Negative	Negative	Negative	Negative	Negative	Negative	Negative	Negative	Borderline	Positive	Negative	Negative	Positive	Positive	Negative	Low	239	357	12
F	65	Viral hepatitis	Negative	Negative	Not tested	Negative	Negative	Negative	Negative	Negative	Negative	Negative	Negative	Not tested	Not tested	Negative	Positive	Not tested	Negative	Low	46	47	31
M	67	Other hepatitis	Negative	Negative	Negative	Borderline	Borderline	Negative	Negative	Negative	Negative	Negative	Negative	Not tested	Negative	Negative	Negative	Negative	Negative	Medium	447	207	467
F	81	Other hepatitis	Positive	Negative	Negative	Negative	Negative	Negative	Negative	Positive	Negative	Negative	Negative	Not tested	Negative	Negative	Negative	Positive	Negative	High	Not tested	Not tested	Not tested
F	31	Viral hepatitis	Negative	Negative	Negative	Negative	Negative	Negative	Negative	Negative	Negative	Negative	Negative	Positive	Negative	Negative	Positive	Negative	Negative	Low	Not tested	Not tested	Not tested
M	50	Viral hepatitis	Negative	Negative	Not tested	Negative	Negative	Negative	Borderline	Negative	Negative	Negative	Negative	Not tested	Not tested	Not tested	Not tested	Not tested	Not tested	Low	45	37	350
F	79	Viral hepatitis	Not tested	Not tested	Not tested	Negative	Negative	Negative	Positive	Positive	Negative	Negative	Negative	Positive	Not tested	Negative	Positive	Negative	Negative	Not tested	35	34	53
F	56	Other hepatitis	Not tested	Not tested	Not tested	Negative	Negative	Negative	Negative	Negative	Negative	Negative	Negative	Not tested	Negative	Negative	Positive	Positive	Negative	Low	526	210	324
F	66	Other hepatitis	Positive	Negative	Negative	Negative	Negative	Negative	Negative	Negative	Negative	Negative	Negative	Positive	Negative	Negative	Negative	Negative	Negative	Low	Not tested	Not tested	Not tested
F	69	Autoimmune hepatitis	Not tested	Negative	Not tested	Positive	Negative	Negative	Negative	Borderline	Negative	Negative	Negative	Positive	Not tested	Not tested	Not tested	Positive	Not tested	Medium	39	13	49
M	36	Other hepatitis	Negative	Negative	Negative	Negative	Negative	Negative	Negative	Negative	Negative	Negative	Negative	Negative	Negative	Not tested	Not tested	Not tested	Not tested	Low	120	67	77
F	55	Autoimmune hepatitis	Positive	Negative	Negative	Negative	Negative	Negative	Positive	Negative	Negative	Negative	Positive	Not tested	Not tested	Negative	Negative	Negative	Negative	Low	22	18	49
F	56	Other hepatitis	Positive	Negative	Negative	Negative	Negative	Negative	Negative	Negative	Negative	Negative	Negative	Not tested	Negative	Negative	Positive	Negative	Negative	Low	746	1608	286
M	58	Other hepatitis	Negative	Negative	Negative	Negative	Negative	Negative	Negative	Positive	Negative	Negative	Negative	Not tested	Negative	Negative	Positive	Positive	Negative	Medium	Not tested	Not tested	191
F	82	Other hepatitis	Positive	Negative	Positive	Negative	Negative	Negative	Negative	Negative	Negative	Negative	Negative	Positive	Negative	Negative	Negative	Positive	Negative	High	441	181	104
M	46	Nonalcoholic steatohepatitis	Negative	Negative	Negative	Negative	Negative	Negative	Negative	Positive	Negative	Negative	Negative	Not tested	Negative	Negative	Negative	Negative	Negative	Low	35	26	49
F	61	Other hepatitis	Negative	Positive	Positive	Negative	Negative	Negative	Negative	Negative	Negative	Negative	Positive	Positive	Negative	Negative	Positive	Not tested	Negative	Low	Not tested	Not tested	Not tested
M	39	Other hepatitis	Positive	Negative	Negative	Negative	Negative	Negative	Negative	Negative	Negative	Negative	Negative	Negative	Negative	Negative	Positive	Positive	Negative	Low	51	72	118
F	59	Other hepatitis	Negative	Negative	Negative	Negative	Negative	Negative	Negative	Negative	Negative	Negative	Negative	Not tested	Not tested	Negative	Positive	Positive	Negative	Low	35	22	22
M	58	Viral hepatitis	Negative	Negative	Not tested	Negative	Negative	Negative	Negative	Negative	Negative	Negative	Negative	Not tested	Not tested	Not tested	Not tested	Not tested	Not tested	Low	44	63	77
F	65	Viral hepatitis	Negative	Negative	Negative	Negative	Negative	Negative	Negative	Negative	Negative	Negative	Positive	Positive	Negative	Positive	Negative	Positive	Negative	High	65	58	33
F	57	Autoimmune hepatitis	Positive	Positive	Negative	Negative	Negative	Negative	Negative	Negative	Negative	Negative	Negative	Not tested	Negative	Negative	Negative	Not tested	Negative	Medium	428	724	257
M	37	Other hepatitis	Not tested	Not tested	Not tested	Negative	Negative	Negative	Negative	Negative	Negative	Negative	Negative	Not tested	Not tested	Negative	Positive	Negative	Negative	High	92	178	145
F	54	Viral hepatitis	Negative	Negative	Negative	Negative	Negative	Negative	Negative	Negative	Negative	Negative	Negative	Positive	Positive	Negative	Negative	Negative	Negative	Low	34	26	69
F	74	Other hepatitis	Negative	Negative	Negative	Negative	Negative	Negative	Positive	Negative	Negative	Negative	Negative	Not tested	Negative	Negative	Positive	Positive	Negative	High	18	56	414
M	45	Other hepatitis	Negative	Negative	Negative	Negative	Negative	Negative	Negative	Negative	Negative	Negative	Negative	Not tested	Negative	Negative	Positive	Negative	Negative	Low	23	42	66
F	60	Viral hepatitis	Positive	Negative	Negative	Positive	Negative	Negative	Negative	Negative	Negative	Negative	Negative	Positive	Not tested	Negative	Positive	Positive	Negative	High	39	38	49
F	59	Other hepatitis	Positive	Not tested	Not tested	Negative	Negative	Negative	Negative	Negative	Negative	Negative	Negative	Not tested	Not tested	Negative	Positive	Not tested	Negative	Low	22	18	14
F	72	Viral hepatitis	Negative	Negative	Negative	Negative	Borderline	Negative	Negative	Negative	Negative	Negative	Negative	Not tested	Not tested	Negative	Positive	Positive	Negative	Low	Not tested	Not tested	Not tested
F	55	Viral hepatitis	Negative	Negative	Not tested	Negative	Negative	Negative	Negative	Negative	Negative	Negative	Negative	Not tested	Not tested	Negative	Negative	Not tested	Negative	Low	33	12	41
M	68	Other hepatitis	Positive	Negative	Negative	Negative	Borderline	Negative	Positive	Negative	Negative	Negative	Negative	Positive	Negative	Negative	Positive	Negative	Negative	Low	65	83	540
F	55	Other hepatitis	Positive	Negative	Positive	Negative	Negative	Negative	Negative	Positive	Negative	Negative	Negative	Positive	Not tested	Negative	Positive	Not tested	Negative	High	62	73	145
M	61	Other hepatitis	Not tested	Not tested	Negative	Negative	Negative	Negative	Negative	Negative	Negative	Negative	Negative	Not tested	Borderline	Negative	Positive	Positive	Negative	Medium	81	33	176
M	69	Viral hepatitis	Positive	Negative	Not tested	Negative	Negative	Negative	Negative	Negative	Negative	Negative	Negative	Not tested	Not tested	Negative	Negative	Positive	Not tested	Low	48	20	49
M	39	Nonalcoholic steatohepatitis	Negative	Negative	Negative	Negative	Negative	Negative	Negative	Negative	Negative	Negative	Negative	Not tested	Negative	Not tested	Not tested	Not tested	Not tested	Low	38	34	68
M	70	Viral hepatitis	Negative	Negative	Negative	Negative	Negative	Negative	Negative	Negative	Negative	Negative	Negative	Positive	Negative	Negative	Negative	Negative	Negative	High	Not tested	Not tested	Not tested
M	66	Other hepatitis	Negative	Negative	Positive	Negative	Negative	Negative	Negative	Negative	Negative	Negative	Negative	Positive	Negative	Negative	Positive	Positive	Negative	Low	47	81	696
F	72	Other hepatitis	Positive	Negative	Negative	Negative	Negative	Negative	Negative	Negative	Negative	Negative	Negative	Not tested	Not tested	Negative	Positive	Positive	Negative	Low	25	28	43
F	40	Other hepatitis	Positive	Negative	Negative	Negative	Negative	Negative	Negative	Negative	Negative	Negative	Negative	Negative	Negative	Not tested	Not tested	Not tested	Not tested	Low	15	15	13
F	73	Other hepatitis	Positive	Negative	Negative	Negative	Negative	Negative	Negative	Negative	Positive	Negative	Negative	Positive	Positive	Negative	Negative	Negative	Negative	Medium	54	35	105
M	34	Other hepatitis	Negative	Negative	Negative	Negative	Negative	Negative	Negative	Negative	Negative	Negative	Negative	Positive	Negative	Negative	Positive	Not tested	Negative	Low	46	110	158
M	48	Viral hepatitis	Negative	Negative	Not tested	Negative	Negative	Negative	Negative	Negative	Negative	Negative	Negative	Not tested	Not tested	Negative	Negative	Not tested	Negative	Low	28	28	50
F	53	Viral hepatitis	Negative	Negative	Not tested	Negative	Positive	Negative	Negative	Negative	Negative	Negative	Negative	Not tested	Not tested	Negative	Negative	Positive	Negative	Low	57	102	178
F	58	Other hepatitis	Positive	Negative	Negative	Negative	Negative	Negative	Negative	Negative	Negative	Negative	Negative	Not tested	Negative	Negative	Negative	Negative	Negative	Low	52	31	154
F	69	Nonalcoholic steatohepatitis	Negative	Negative	Not tested	Negative	Negative	Negative	Negative	Negative	Negative	Negative	Negative	Positive	Negative	Negative	Positive	Negative	Negative	Low	61	107	24
F	57	Nonalcoholic steatohepatitis	Negative	Positive	Negative	Negative	Positive	Negative	Negative	Negative	Negative	Negative	Negative	Not tested	Not tested	Negative	Positive	Negative	Negative	Low	23	28	105
F	50	Other hepatitis	Negative	Positive	Negative	Negative	Negative	Negative	Negative	Negative	Negative	Negative	Negative	Positive	Negative	Negative	Positive	Not tested	Negative	Low	Not tested	Not tested	Not tested
M	63	Other hepatitis	Negative	Negative	Negative	Negative	Negative	Negative	Negative	Negative	Negative	Negative	Negative	Not tested	Not tested	Negative	Negative	Positive	Negative	Low	Not tested	Not tested	Not tested
M	51	Other hepatitis	Negative	Negative	Negative	Negative	Negative	Negative	Negative	Negative	Negative	Negative	Negative	Positive	Negative	Negative	Positive	Positive	Negative	Low	83	153	129
M	30	Nonalcoholic steatohepatitis	Positive	Negative	Negative	Negative	Negative	Negative	Negative	Negative	Negative	Negative	Negative	Positive	Not tested	Negative	Negative	Negative	Negative	Low	Not tested	Not tested	Not tested
F	70	Other hepatitis	Negative	Negative	Negative	Negative	Negative	Negative	Negative	Negative	Negative	Negative	Negative	Not tested	Negative	Negative	Positive	Not tested	Negative	Low	38	27	120
F	54	Other hepatitis	Positive	Not tested	Not tested	Negative	Negative	Negative	Negative	Negative	Negative	Negative	Negative	Not tested	Negative	Negative	Positive	Negative	Negative	Low	531	394	279
F	33	Viral hepatitis	Not tested	Negative	Not tested	Negative	Negative	Negative	Negative	Negative	Positive	Negative	Negative	Not tested	Not tested	Negative	Positive	Not tested	Negative	Low	130	101	75
M	74	Other hepatitis	Positive	Negative	Negative	Negative	Negative	Negative	Negative	Negative	Negative	Negative	Negative	Not tested	Negative	Negative	Positive	Negative	Negative	Low	114	115	1433
F	44	Autoimmune hepatitis	Not tested	Not tested	Not tested	Negative	Negative	Negative	Negative	Negative	Negative	Negative	Negative	Not tested	Not tested	Negative	Positive	Not tested	Negative	Low	112	107	29
F	78	Nonalcoholic steatohepatitis	Negative	Negative	Negative	Negative	Negative	Negative	Negative	Negative	Negative	Negative	Negative	Not tested	Negative	Negative	Positive	Positive	Negative	Low	21	23	95
M	40	Viral hepatitis	Negative	Negative	Negative	Negative	Borderline	Negative	Negative	Negative	Negative	Negative	Negative	Positive	Positive	Negative	Positive	Negative	Negative	Low	19	31	131
F	62	Other hepatitis	Positive	Negative	Negative	Negative	Negative	Negative	Negative	Negative	Positive	Negative	Negative	Positive	Not tested	Negative	Positive	Positive	Negative	High	Not tested	Not tested	Not tested
F	59	Other hepatitis	Negative	Negative	Negative	Negative	Negative	Negative	Negative	Negative	Negative	Negative	Negative	Not tested	Negative	Negative	Positive	Positive	Negative	Low	17	12	27
M	46	Nonalcoholic steatohepatitis	Negative	Negative	Negative	Negative	Positive	Negative	Negative	Negative	Negative	Negative	Negative	Not tested	Negative	Negative	Negative	Negative	Negative	Low	55	74	40
F	67	Autoimmune hepatitis	Positive	Not tested	Not tested	Negative	Negative	Negative	Negative	Negative	Negative	Negative	Negative	Positive	Not tested	Negative	Positive	Negative	Negative	High	56	16	54
M	71	Other hepatitis	Positive	Negative	Negative	Negative	Negative	Negative	Negative	Negative	Negative	Negative	Negative	Positive	Negative	Negative	Positive	Positive	Negative	Medium	78	60	346
F	33	Other hepatitis	Negative	Negative	Negative	Negative	Negative	Negative	Negative	Negative	Negative	Negative	Negative	Positive	Negative	Negative	Positive	Negative	Negative	Low	27	24	35
F	50	Nonalcoholic steatohepatitis	Negative	Negative	Negative	Negative	Negative	Negative	Positive	Negative	Negative	Negative	Negative	Positive	Negative	Negative	Positive	Positive	Negative	Low	Not tested	Not tested	Not tested
F	64	Viral hepatitis	Positive	Negative	Negative	Negative	Negative	Negative	Negative	Borderline	Negative	Negative	Negative	Positive	Negative	Positive	Negative	Positive	Negative	High	395	431	240
M	54	Other hepatitis	Negative	Negative	Negative	Borderline	Negative	Negative	Negative	Negative	Negative	Negative	Negative	Not tested	Negative	Negative	Positive	Positive	Negative	Low	52	203	204
F	58	Viral hepatitis	Negative	Negative	Negative	Negative	Negative	Negative	Positive	Negative	Negative	Negative	Negative	Not tested	Negative	Negative	Positive	Positive	Negative	Low	Not tested	Not tested	Not tested
M	41	Viral hepatitis	Negative	Positive	Negative	Negative	Borderline	Negative	Negative	Negative	Negative	Negative	Negative	Not tested	Negative	Positive	Negative	Positive	Negative	High	325	224	242
F	73	Other hepatitis	Negative	Negative	Negative	Negative	Negative	Negative	Negative	Negative	Negative	Negative	Negative	Not tested	Not tested	Negative	Positive	Not tested	Negative	Low	Not tested	Not tested	Not tested
F	35	Other hepatitis	Not tested	Not tested	Not tested	Negative	Negative	Negative	Negative	Negative	Negative	Negative	Negative	Not tested	Negative	Negative	Positive	Negative	Negative	Low	160	67	38
M	44	Viral hepatitis	Negative	Negative	Negative	Negative	Borderline	Negative	Negative	Negative	Negative	Negative	Negative	Positive	Positive	Negative	Positive	Positive	Negative	Medium	1603	1895	559
M	48	Viral hepatitis	Negative	Negative	Negative	Negative	Borderline	Negative	Negative	Negative	Negative	Negative	Negative	Positive	Not tested	Negative	Negative	Negative	Negative	Low	37	33	179
F	47	Other hepatitis	Negative	Negative	Negative	Negative	Negative	Negative	Negative	Positive	Borderline	Negative	Negative	Not tested	Not tested	Not tested	Not tested	Not tested	Not tested	Low	19	14	12
M	58	Viral hepatitis	Negative	Negative	Not tested	Negative	Negative	Negative	Negative	Negative	Negative	Negative	Negative	Not tested	Not tested	Negative	Positive	Positive	Negative	High	78	49	2330
F	65	Other hepatitis	Negative	Negative	Negative	Negative	Negative	Negative	Positive	Negative	Negative	Negative	Negative	Not tested	Negative	Negative	Negative	Positive	Negative	Low	Not tested	Not tested	Not tested
M	66	Other hepatitis	Positive	Negative	Positive	Negative	Negative	Negative	Positive	Negative	Negative	Negative	Negative	Not tested	Negative	Negative	Positive	Positive	Negative	Low	491	184	482
M	79	Other hepatitis	Not tested	Negative	Not tested	Negative	Negative	Negative	Negative	Negative	Negative	Negative	Negative	Not tested	Not tested	Negative	Positive	Negative	Negative	Low	47	65	182
F	80	Viral hepatitis	Negative	Negative	Negative	Negative	Negative	Negative	Negative	Negative	Negative	Negative	Negative	Not tested	Negative	Negative	Negative	Negative	Negative	Low	132	114	34
F	65	Other hepatitis	Negative	Negative	Negative	Negative	Negative	Negative	Negative	Negative	Negative	Negative	Negative	Positive	Negative	Negative	Positive	Positive	Negative	Low	42	42	168
M	61	Other hepatitis	Positive	Negative	Negative	Negative	Negative	Negative	Positive	Negative	Negative	Negative	Negative	Positive	Negative	Negative	Positive	Positive	Negative	Low	73	38	402
F	69	Other hepatitis	Negative	Negative	Negative	Negative	Negative	Negative	Negative	Negative	Negative	Negative	Negative	Positive	Negative	Negative	Positive	Negative	Negative	Low	Not tested	Not tested	Not tested
M	33	Autoimmune hepatitis	Not tested	Negative	Not tested	Negative	Negative	Negative	Positive	Negative	Negative	Negative	Negative	Not tested	Negative	Negative	Positive	Positive	Negative	High	116	55	24
F	45	Viral hepatitis	Negative	Negative	Not tested	Negative	Negative	Negative	Negative	Negative	Negative	Negative	Negative	Not tested	Not tested	Not tested	Not tested	Not tested	Not tested	Low	24	12	46
F	43	Viral hepatitis	Negative	Positive	Not tested	Negative	Negative	Negative	Negative	Negative	Negative	Negative	Negative	Not tested	Not tested	Not tested	Not tested	Not tested	Not tested	Low	28	34	81
M	52	Other hepatitis	Positive	Negative	Positive	Negative	Negative	Negative	Negative	Negative	Negative	Negative	Negative	Positive	Not tested	Negative	Negative	Not tested	Negative	Low	Not tested	Not tested	185
M	40	Nonalcoholic steatohepatitis	Negative	Negative	Not tested	Negative	Negative	Negative	Negative	Negative	Negative	Negative	Negative	Borderline (0.98)	Negative	Negative	Positive	Positive	Negative	Low	32	81	116
M	64	Other hepatitis	Negative	Positive	Negative	Negative	Negative	Negative	Negative	Negative	Negative	Negative	Negative	Positive	Not tested	Negative	Positive	Positive	Negative	Low	96	28	477
M	27	Other hepatitis	Negative	Negative	Negative	Negative	Negative	Negative	Negative	Negative	Negative	Negative	Negative	Positive	Negative	Negative	Positive	Negative	Negative	Low	90	209	154
F	63	Viral hepatitis	Positive	Positive	Not tested	Negative	Negative	Negative	Negative	Negative	Positive	Positive	Negative	Not tested	Negative	Negative	Positive	Negative	Negative	Low	Not tested	Not tested	Not tested
F	71	Nonalcoholic steatohepatitis	Negative	Negative	Negative	Negative	Negative	Negative	Negative	Negative	Negative	Negative	Negative	Not tested	Negative	Negative	Negative	Negative	Negative	Low	116	138	118
M	26	Other hepatitis	Negative	Negative	Negative	Negative	Negative	Negative	Negative	Negative	Negative	Negative	Negative	Not tested	Negative	Negative	Positive	Negative	Negative	Low	3531	9951	273
F	48	Autoimmune hepatitis	Positive	Negative	Negative	Negative	Negative	Negative	Positive	Positive	Negative	Negative	Negative	Not tested	Negative	Negative	Positive	Positive	Negative	High	82	100	703
F	56	Nonalcoholic steatohepatitis	Negative	Positive	Negative	Negative	Negative	Negative	Negative	Negative	Negative	Negative	Negative	Not tested	Negative	Negative	Positive	Negative	Negative	Low	Not tested	Not tested	Not tested
F	79	Other hepatitis	Negative	Negative	Negative	Negative	Negative	Negative	Negative	Negative	Negative	Negative	Negative	Positive	Negative	Negative	Negative	Negative	Negative	Low	38	15	24
F	62	Other hepatitis	Positive	Negative	Negative	Negative	Negative	Negative	Negative	Borderline	Positive	Negative	Negative	Not tested	Negative	Negative	Positive	Negative	Negative	Low	9	16	607
F	73	Other hepatitis	Negative	Positive	Negative	Negative	Negative	Negative	Negative	Negative	Negative	Negative	Negative	Not tested	Negative	Negative	Negative	Negative	Negative	Medium	38	16	Not tested
F	68	Other hepatitis	Negative	Negative	Negative	Negative	Negative	Negative	Negative	Negative	Negative	Negative	Negative	Not tested	Negative	Negative	Positive	Positive	Negative	Medium	Not tested	Not tested	Not tested
M	61	Viral hepatitis	Positive	Negative	Negative	Negative	Negative	Negative	Negative	Positive	Negative	Negative	Negative	Positive	Negative	Negative	Not tested	Not tested	Negative	Low	51	27	77
F	67	Other hepatitis	Negative	Negative	Positive	Borderline	Negative	Negative	Negative	Borderline	Negative	Negative	Borderline	Positive	Negative	Negative	Negative	Not tested	Negative	Medium	40	40	19
F	63	Viral hepatitis	Negative	Negative	Negative	Negative	Negative	Negative	Positive	Negative	Negative	Negative	Negative	Not tested	Not tested	Negative	Positive	Negative	Negative	High	67	19	158
F	62	Other hepatitis	Positive	Positive	Negative	Negative	Negative	Negative	Negative	Negative	Negative	Negative	Negative	Positive	Negative	Negative	Negative	Negative	Negative	High	Not tested	Not tested	Not tested
M	84	Other hepatitis	Negative	Negative	Negative	Negative	Negative	Negative	Negative	Negative	Negative	Negative	Negative	Positive	Negative	Negative	Positive	Positive	Negative	Low	381	661	Not tested
M	28	Other hepatitis	Negative	Negative	Negative	Negative	Negative	Negative	Negative	Negative	Negative	Negative	Negative	Not tested	Negative	Negative	Positive	Negative	Negative	Low	73	234	Not tested
F	60	Other hepatitis	Positive	Negative	Negative	Negative	Negative	Negative	Negative	Negative	Negative	Negative	Negative	Positive	Negative	Negative	Positive	Positive	Negative	Low	26	21	55
F	73	Other hepatitis	Negative	Negative	Positive	Negative	Negative	Negative	Negative	Negative	Negative	Negative	Negative	Positive	Negative	Negative	Positive	Positive	Negative	Low	73	49	281
F	50	Other hepatitis	Negative	Negative	Negative	Negative	Negative	Negative	Negative	Positive	Negative	Negative	Negative	Not tested	Negative	Negative	Positive	Negative	Negative	Low	471	51	279
F	69	Other hepatitis	Negative	Negative	Negative	Borderline	Negative	Negative	Borderline	Negative	Negative	Negative	Negative	Not tested	Negative	Negative	Negative	Negative	Negative	Low	Not tested	Not tested	Not tested
F	72	Other hepatitis	Positive	Negative	Negative	Negative	Negative	Negative	Negative	Positive	Negative	Negative	Negative	Not tested	Not tested	Negative	Positive	Positive	Negative	Low	105	116	39
M	58	Other hepatitis	Negative	Negative	Negative	Negative	Negative	Negative	Negative	Negative	Negative	Negative	Negative	Not tested	Negative	Negative	Positive	Positive	Negative	Medium	Not tested	Not tested	Not tested
F	38	Other hepatitis	Negative	Negative	Negative	Negative	Negative	Negative	Negative	Negative	Negative	Negative	Negative	Not tested	Negative	Negative	Positive	Positive	Negative	Low	129	276	Not tested
F	61	Other hepatitis	Not tested	Negative	Negative	Negative	Negative	Negative	Negative	Negative	Negative	Negative	Negative	Positive	Not tested	Negative	Positive	Negative	Negative	Low	22	26	25
F	61	Other hepatitis	Positive	Negative	Not tested	Negative	Negative	Negative	Negative	Negative	Negative	Positive	Negative	Positive	Negative	Negative	Positive	Positive	Negative	Low	148	99	Not tested
F	61	Nonalcoholic steatohepatitis	Positive	Positive	Not tested	Negative	Negative	Negative	Negative	Negative	Negative	Negative	Negative	Positive	Not tested	Negative	Negative	Negative	Negative	Low	144	85	75
M	57	Viral hepatitis	Negative	Negative	Negative	Negative	Negative	Negative	Negative	Negative	Negative	Negative	Negative	Not tested	Negative	Negative	Negative	Negative	Negative	Low	22	11	69
M	45	Other hepatitis	Positive	Negative	Negative	Negative	Negative	Negative	Negative	Negative	Negative	Negative	Negative	Negative	Negative	Negative	Positive	Positive	Negative	High	187	250	114
F	67	Other hepatitis	Positive	Negative	Negative	Negative	Negative	Negative	Negative	Negative	Negative	Negative	Negative	Positive	Negative	Negative	Positive	Negative	Negative	Low	Not tested	Not tested	Not tested
F	38	Other hepatitis	Positive	Positive	Negative	Negative	Negative	Negative	Negative	Positive	Negative	Negative	Positive	Not tested	Not tested	Negative	Positive	Not tested	Negative	High	26	27	210
M	66	Autoimmune hepatitis	Positive	Negative	Positive	Negative	Negative	Negative	Negative	Negative	Negative	Negative	Negative	Positive	Negative	Negative	Positive	Positive	Negative	High	43	11	Not tested
F	64	Other hepatitis	Positive	Negative	Negative	Negative	Negative	Negative	Negative	Negative	Negative	Negative	Negative	Positive	Negative	Negative	Positive	Negative	Negative	Medium	298	136	252
F	73	Viral hepatitis	Negative	Negative	Negative	Negative	Negative	Negative	Negative	Negative	Negative	Negative	Negative	Not tested	Negative	Negative	Positive	Positive	Negative	High	66	73	Not tested
F	75	Nonalcoholic steatohepatitis	Not tested	Negative	Negative	Negative	Negative	Negative	Negative	Negative	Negative	Negative	Negative	Not tested	Negative	Negative	Positive	Negative	Negative	Low	105	32	116
F	48	Autoimmune hepatitis	Positive	Negative	Negative	Negative	Negative	Negative	Positive	Negative	Negative	Positive	Positive	Not tested	Not tested	Negative	Positive	Positive	Negative	High	91	46	176
M	70	Other hepatitis	Negative	Positive	Negative	Negative	Negative	Negative	Negative	Negative	Negative	Negative	Negative	Not tested	Negative	Negative	Positive	Positive	Negative	High	18	11	354
F	42	Other hepatitis	Not tested	Not tested	Not tested	Negative	Negative	Negative	Negative	Negative	Borderline	Negative	Negative	Not tested	Negative	Negative	Positive	Negative	Negative	Not tested	28	56	42
M	60	Nonalcoholic steatohepatitis	Negative	Negative	Positive	Negative	Negative	Negative	Negative	Borderline	Negative	Negative	Negative	Not tested	Not tested	Negative	Negative	Negative	Negative	Medium	27	9	95
M	19	Viral hepatitis	Negative	Negative	Not tested	Negative	Negative	Negative	Negative	Negative	Negative	Negative	Negative	Not tested	Not tested	Negative	Not tested	Not tested	Negative	Low	49	82	25
F	30	Other hepatitis	Not tested	Negative	Positive	Negative	Negative	Negative	Negative	Positive	Negative	Negative	Negative	Not tested	Negative	Negative	Positive	Negative	Negative	High	876	424	153
M	58	Other hepatitis	Positive	Negative	Negative	Negative	Negative	Negative	Positive	Negative	Negative	Negative	Negative	Positive	Negative	Negative	Negative	Negative	Negative	Medium	302	781	166
F	66	Other hepatitis	Positive	Negative	Negative	Negative	Negative	Negative	Negative	Negative	Negative	Negative	Negative	Positive	Negative	Negative	Positive	Positive	Negative	High	262	220	182
F	45	Other hepatitis	Negative	Negative	Negative	Negative	Negative	Negative	Negative	Negative	Negative	Negative	Negative	Negative	Negative	Negative	Positive	Negative	Negative	Low	113	16	717
M	75	Other hepatitis	Negative	Negative	Negative	Negative	Negative	Negative	Negative	Negative	Negative	Negative	Negative	Positive	Negative	Negative	Positive	Positive	Negative	Low	48	38	20
F	71	Other hepatitis	Positive	Negative	Not tested	Negative	Borderline	Negative	Negative	Negative	Negative	Negative	Negative	Not tested	Negative	Negative	Positive	Positive	Negative	Not tested	28	18	34
F	46	Other hepatitis	Negative	Negative	Negative	Negative	Negative	Negative	Borderline	Negative	Borderline	Negative	Negative	Not tested	Negative	Negative	Positive	Negative	Negative	High	35	26	129
M	62	Viral hepatitis	Negative	Not tested	Not tested	Negative	Negative	Negative	Borderline	Negative	Negative	Negative	Negative	Positive	Not tested	Negative	Negative	Positive	Negative	High	42	9	24
F	55	Viral hepatitis	Positive	Negative	Negative	Negative	Negative	Negative	Negative	Negative	Negative	Negative	Negative	Negative	Not tested	Negative	Positive	Negative	Positive	Low	110	40	126
F	62	Nonalcoholic steatohepatitis	Positive	Negative	Negative	Negative	Negative	Negative	Negative	Negative	Negative	Negative	Negative	Not tested	Negative	Negative	Positive	Negative	Negative	High	Not tested	Not tested	Not tested
F	45	Other hepatitis	Not tested	Negative	Not tested	Negative	Negative	Negative	Negative	Negative	Negative	Negative	Negative	Not tested	Negative	Negative	Negative	Negative	Negative	Low	527	116	247
M	45	Other hepatitis	Negative	Positive	Negative	Negative	Negative	Negative	Negative	Negative	Negative	Negative	Negative	Not tested	Negative	Negative	Negative	Not tested	Negative	Low	199	68	827
F	62	Other hepatitis	Negative	Negative	Negative	Negative	Negative	Negative	Negative	Negative	Negative	Negative	Negative	Not tested	Not tested	Negative	Positive	Positive	Negative	Low	32	18	15
F	59	Viral hepatitis	Negative	Negative	Not tested	Negative	Negative	Negative	Negative	Negative	Negative	Negative	Negative	Not tested	Not tested	Not tested	Not tested	Not tested	Not tested	Low	32	43	57
F	70	Other hepatitis	Negative	Negative	Not tested	Negative	Negative	Negative	Negative	Negative	Negative	Negative	Negative	Not tested	Not tested	Negative	Positive	Negative	Negative	Low	22	21	19
F	45	Nonalcoholic steatohepatitis	Positive	Negative	Negative	Negative	Negative	Negative	Borderline	Negative	Borderline	Negative	Negative	Not tested	Negative	Negative	Positive	Negative	Negative	Low	37	30	215
F	64	Viral hepatitis	Negative	Negative	Negative	Negative	Negative	Negative	Negative	Negative	Negative	Negative	Negative	Not tested	Negative	Negative	Negative	Negative	Negative	Low	Not tested	Not tested	Not tested
M	42	Nonalcoholic steatohepatitis	Negative	Negative	Negative	Negative	Negative	Negative	Negative	Negative	Negative	Negative	Negative	Not tested	Negative	Negative	Positive	Negative	Negative	Low	29	64	51
F	76	Other hepatitis	Positive	Negative	Positive	Negative	Borderline	Negative	Positive	Negative	Negative	Negative	Negative	Not tested	Not tested	Negative	Positive	Positive	Negative	High	54	25	35
F	78	Other hepatitis	Negative	Negative	Negative	Negative	Negative	Negative	Negative	Negative	Negative	Negative	Negative	Not tested	Negative	Negative	Positive	Positive	Negative	Low	798	601	323
F	47	Nonalcoholic steatohepatitis	Positive	Positive	Negative	Negative	Negative	Negative	Negative	Negative	Negative	Negative	Negative	Not tested	Negative	Negative	Positive	Positive	Negative	Low	35	25	122
F	59	Nonalcoholic steatohepatitis	Positive	Negative	Not tested	Negative	Negative	Negative	Negative	Positive	Negative	Negative	Negative	Not tested	Not tested	Negative	Positive	Positive	Negative	Low	58	16	104
M	23	Other hepatitis	Negative	Negative	Negative	Negative	Negative	Negative	Negative	Negative	Negative	Negative	Negative	Negative	Not tested	Negative	Negative	Negative	Negative	Low	98	163	100
F	26	Nonalcoholic steatohepatitis	Negative	Negative	Negative	Negative	Negative	Negative	Negative	Negative	Negative	Negative	Negative	Negative	Negative	Negative	Negative	Negative	Negative	High	26	23	36
F	43	Other hepatitis	Positive	Negative	Negative	Negative	Negative	Negative	Negative	Negative	Borderline	Negative	Negative	Negative	Negative	Negative	Positive	Negative	Negative	High	37	32	29
F	41	Autoimmune hepatitis	Positive	Negative	Positive	Borderline	Borderline	Negative	Negative	Negative	Negative	Negative	Negative	Not tested	Negative	Negative	Positive	Negative	Negative	High	51	34	15
F	56	Autoimmune hepatitis	Positive	Negative	Negative	Negative	Negative	Negative	Negative	Negative	Negative	Negative	Negative	Not tested	Not tested	Negative	Positive	Positive	Negative	High	24	28	153
F	70	Other hepatitis	Negative	Negative	Not tested	Negative	Negative	Negative	Negative	Negative	Negative	Negative	Negative	Not tested	Not tested	Negative	Negative	Positive	Negative	High	Not tested	Not tested	32
F	50	Nonalcoholic steatohepatitis	Positive	Negative	Positive	Negative	Borderline	Negative	Negative	Positive	Negative	Negative	Negative	Not tested	Negative	Negative	Positive	Positive	Negative	High	49	63	51
F	82	Other hepatitis	Positive	Positive	Negative	Negative	Negative	Negative	Negative	Negative	Negative	Negative	Negative	Not tested	Negative	Negative	Positive	Positive	Negative	Low	56	44	104
F	65	Autoimmune hepatitis	Not tested	Negative	Not tested	Negative	Negative	Negative	Positive	Negative	Positive	Negative	Negative	Positive	Not tested	Negative	Negative	Negative	Negative	High	44	28	133
M	54	Other hepatitis	Negative	Negative	Negative	Negative	Negative	Negative	Negative	Negative	Negative	Negative	Negative	Not tested	Negative	Negative	Negative	Negative	Negative	Low	521	483	1347
M	39	Viral hepatitis	Negative	Negative	Negative	Negative	Negative	Negative	Negative	Negative	Negative	Negative	Negative	Not tested	Not tested	Negative	Positive	Not tested	Negative	Low	26	30	60
M	39	Viral hepatitis	Not tested	Negative	Not tested	Negative	Negative	Negative	Negative	Negative	Negative	Negative	Negative	Positive	Not tested	Negative	Positive	Negative	Negative	Low	69	129	135
F	66	Viral hepatitis	Positive	Negative	Not tested	Negative	Negative	Negative	Negative	Negative	Negative	Negative	Negative	Positive	Not tested	Positive	Positive	Positive	Negative	High	240	79	267
M	43	Nonalcoholic steatohepatitis	Negative	Negative	Not tested	Negative	Negative	Negative	Negative	Negative	Negative	Negative	Negative	Not tested	Not tested	Negative	Positive	Not tested	Negative	Low	32	47	31
F	30	Autoimmune hepatitis	Positive	Negative	Positive	Negative	Negative	Negative	Positive	Positive	Negative	Negative	Negative	Negative	Negative	Negative	Positive	Negative	Negative	Low	110	384	97
M	64	Viral hepatitis	Positive	Negative	Negative	Negative	Negative	Negative	Negative	Negative	Negative	Negative	Positive	Not tested	Negative	Negative	Positive	Positive	Negative	Low	28	20	98
M	28	Other hepatitis	Negative	Negative	Negative	Negative	Negative	Negative	Negative	Negative	Negative	Negative	Negative	Not tested	Negative	Negative	Positive	Negative	Negative	Low	271	2010	152
M	60	Nonalcoholic steatohepatitis	Negative	Negative	Negative	Negative	Borderline	Negative	Negative	Negative	Negative	Negative	Negative	Not tested	Negative	Negative	Negative	Positive	Negative	Low	35	25	20
F	64	Other hepatitis	Negative	Positive	Negative	Negative	Negative	Negative	Negative	Negative	Negative	Negative	Negative	Positive	Negative	Negative	Positive	Positive	Negative	Low	20	8	13
F	54	Viral hepatitis	Not tested	Not tested	Not tested	Negative	Negative	Negative	Negative	Negative	Negative	Negative	Negative	Positive	Negative	Negative	Positive	Positive	Not tested	Low	61	66	36
F	75	Nonalcoholic steatohepatitis	Positive	Negative	Negative	Negative	Negative	Negative	Negative	Negative	Borderline	Positive	Negative	Not tested	Negative	Negative	Positive	Negative	Negative	Low	52	39	54
F	27	Other hepatitis	Positive	Negative	Negative	Negative	Negative	Negative	Negative	Negative	Negative	Negative	Negative	Positive	Negative	Negative	Positive	Positive	Negative	Low	18	14	25
F	25	Viral hepatitis	Negative	Negative	Negative	Negative	Negative	Negative	Negative	Negative	Negative	Negative	Negative	Negative	Not tested	Negative	Positive	Negative	Negative	Low	Not tested	Not tested	Not tested
M	65	Viral hepatitis	Negative	Negative	Negative	Negative	Negative	Negative	Negative	Negative	Negative	Negative	Negative	Not tested	Negative	Negative	Negative	Positive	Negative	Low	31	54	260
F	85	Viral hepatitis	Positive	Negative	Negative	Negative	Negative	Negative	Negative	Negative	Negative	Negative	Negative	Not tested	Not tested	Negative	Negative	Negative	Negative	Low	54	4	28
M	59	Other hepatitis	Positive	Negative	Negative	Negative	Negative	Negative	Negative	Negative	Negative	Negative	Negative	Not tested	Not tested	Negative	Positive	Positive	Negative	Low	47	27	284
F	43	Other hepatitis	Positive	Negative	Positive	Negative	Negative	Negative	Negative	Positive	Positive	Negative	Negative	Not tested	Negative	Negative	Negative	Negative	Negative	Low	57	475	178
M	59	Viral hepatitis	Positive	Positive	Negative	Negative	Negative	Negative	Negative	Negative	Negative	Negative	Negative	Positive	Negative	Negative	Positive	Positive	Negative	Low	22	43	1018
M	25	Other hepatitis	Positive	Negative	Negative	Negative	Negative	Negative	Negative	Negative	Negative	Negative	Negative	Positive	Negative	Negative	Positive	Negative	Negative	Low	132	111	Not tested
F	66	Nonalcoholic steatohepatitis	Negative	Negative	Not tested	Negative	Positive	Negative	Negative	Negative	Negative	Negative	Negative	Positive	Not tested	Negative	Positive	Positive	Negative	Low	41	17	97
F	54	Other hepatitis	Negative	Negative	Negative	Negative	Negative	Negative	Negative	Negative	Negative	Negative	Negative	Positive	Negative	Negative	Positive	Negative	Negative	Low	Not tested	Not tested	Not tested
F	54	Viral hepatitis	Negative	Negative	Negative	Negative	Negative	Negative	Negative	Negative	Negative	Negative	Negative	Not tested	Negative	Negative	Positive	Negative	Negative	High	29	14	28
M	57	Viral hepatitis	Negative	Negative	Not tested	Negative	Negative	Negative	Negative	Negative	Negative	Negative	Negative	Not tested	Not tested	Negative	Not tested	Not tested	Negative	Low	19	10	14
M	52	Other hepatitis	Positive	Negative	Positive	Negative	Negative	Negative	Negative	Negative	Negative	Negative	Negative	Positive	Not tested	Negative	Positive	Positive	Negative	Low	22	15	305
M	31	Nonalcoholic steatohepatitis	Negative	Negative	Negative	Negative	Negative	Negative	Negative	Positive	Negative	Negative	Negative	Not tested	Negative	Negative	Not tested	Not tested	Negative	Low	37	117	26
F	22	Other hepatitis	Positive	Negative	Negative	Negative	Negative	Negative	Negative	Negative	Negative	Negative	Negative	Positive	Negative	Negative	Negative	Negative	Negative	Low	28	34	127
F	58	Other hepatitis	Negative	Negative	Not tested	Negative	Negative	Negative	Negative	Negative	Negative	Negative	Negative	Not tested	Negative	Negative	Positive	Negative	Negative	Low	63	31	316
F	43	Other hepatitis	Positive	Negative	Negative	Negative	Negative	Negative	Positive	Negative	Positive	Negative	Negative	Negative	Negative	Negative	Negative	Negative	Negative	Low	27	26	209
F	56	Viral hepatitis	Negative	Negative	Negative	Negative	Negative	Negative	Negative	Positive	Negative	Negative	Negative	Not tested	Not tested	Positive	Negative	Positive	Negative	Medium	Not tested	Not tested	Not tested
M	73	Viral hepatitis	Negative	Negative	Negative	Negative	Negative	Negative	Negative	Negative	Negative	Negative	Negative	Not tested	Not tested	Negative	Positive	Positive	Negative	Low	17	9	71
F	61	Other hepatitis	Negative	Negative	Negative	Negative	Negative	Negative	Negative	Negative	Negative	Negative	Negative	Positive	Negative	Negative	Negative	Positive	Negative	Low	67	45	49
F	47	Viral hepatitis	Negative	Negative	Negative	Negative	Negative	Negative	Negative	Positive	Negative	Negative	Negative	Not tested	Not tested	Positive	Negative	Positive	Negative	Low	164	262	223
F	55	Other hepatitis	Negative	Negative	Not tested	Negative	Negative	Negative	Negative	Negative	Negative	Negative	Negative	Not tested	Not tested	Negative	Negative	Positive	Negative	Low	74	24	95
M	71	Other hepatitis	Negative	Negative	Negative	Negative	Negative	Negative	Negative	Borderline	Negative	Negative	Negative	Not tested	Negative	Negative	Negative	Negative	Negative	Low	184	33	560
F	57	Other hepatitis	Positive	Positive	Negative	Negative	Negative	Negative	Negative	Negative	Negative	Negative	Negative	Positive	Negative	Negative	Positive	Negative	Negative	Low	16	20	182
M	62	Other hepatitis	Negative	Negative	Negative	Negative	Negative	Negative	Negative	Positive	Negative	Negative	Negative	Not tested	Negative	Negative	Positive	Positive	Negative	Low	Not tested	Not tested	Not tested
F	58	Viral hepatitis	Positive	Negative	Not tested	Positive	Negative	Negative	Negative	Positive	Negative	Negative	Negative	Not tested	Not tested	Negative	Positive	Not tested	Negative	High	49	28	144
F	59	Autoimmune hepatitis	Positive	Negative	Positive	Negative	Negative	Negative	Negative	Negative	Positive	Negative	Positive	Positive	Not tested	Negative	Positive	Negative	Negative	High	66	28	123
F	54	Viral hepatitis	Positive	Negative	Negative	Negative	Negative	Negative	Negative	Negative	Negative	Negative	Negative	Not tested	Not tested	Positive	Negative	Positive	Negative	High	129	50	468
M	68	Other hepatitis	Positive	Negative	Negative	Negative	Borderline	Negative	Negative	Negative	Negative	Negative	Negative	Positive	Negative	Negative	Negative	Negative	Negative	Medium	163	145	1042
F	57	Other hepatitis	Negative	Negative	Negative	Negative	Negative	Negative	Negative	Negative	Negative	Negative	Negative	Not tested	Not tested	Negative	Negative	Not tested	Negative	High	59	101	62
F	75	Viral hepatitis	Positive	Negative	Negative	Negative	Negative	Negative	Negative	Negative	Borderline	Borderline	Negative	Not tested	Negative	Negative	Positive	Positive	Negative	Low	Not tested	Not tested	Not tested
M	20	Other hepatitis	Negative	Negative	Negative	Negative	Negative	Negative	Negative	Negative	Negative	Negative	Negative	Negative	Negative	Negative	Positive	Negative	Negative	Low	336	1314	Not tested
M	60	Viral hepatitis	Positive	Negative	Positive	Negative	Negative	Negative	Negative	Negative	Negative	Negative	Negative	Not tested	Negative	Negative	Positive	Positive	Negative	High	42	47	100
F	47	Nonalcoholic steatohepatitis	Negative	Negative	Negative	Negative	Negative	Negative	Borderline	Negative	Negative	Negative	Negative	Not tested	Not tested	Negative	Positive	Not tested	Negative	Low	55	39	Not tested
F	60	Viral hepatitis	Negative	Negative	Negative	Negative	Negative	Negative	Negative	Negative	Negative	Negative	Negative	Not tested	Negative	Negative	Positive	Positive	Negative	Low	177	159	464
F	46	Viral hepatitis	Negative	Negative	Negative	Negative	Negative	Negative	Negative	Negative	Negative	Negative	Negative	Positive	Positive	Negative	Positive	Negative	Negative	Low	404	1532	1421
M	32	Autoimmune hepatitis	Negative	Positive	Negative	Negative	Positive	Negative	Negative	Negative	Negative	Negative	Negative	Not tested	Not tested	Negative	Positive	Negative	Negative	Low	13	11	17
F	48	Other hepatitis	Not tested	Negative	Not tested	Negative	Negative	Negative	Negative	Negative	Negative	Negative	Negative	Not tested	Not tested	Negative	Positive	Negative	Negative	Low	102	22	302
F	71	Autoimmune hepatitis	Positive	Negative	Negative	Borderline	Negative	Negative	Positive	Borderline	Positive	Negative	Borderline	Positive	Negative	Negative	Negative	Negative	Negative	Low	326	46	390
F	63	Autoimmune hepatitis	Positive	Negative	Negative	Negative	Negative	Negative	Borderline	Negative	Negative	Negative	Negative	Not tested	Not tested	Negative	Positive	Negative	Negative	Low	17	9	<7
M	68	Other hepatitis	Negative	Negative	Negative	Negative	Negative	Negative	Negative	Negative	Negative	Negative	Negative	Not tested	Negative	Negative	Positive	Negative	Negative	Low	53	98	127
F	20	Other hepatitis	Not tested	Negative	Not tested	Negative	Negative	Negative	Negative	Negative	Negative	Negative	Negative	Positive	Negative	Negative	Negative	Negative	Negative	Low	17	14	10
M	47	Nonalcoholic steatohepatitis	Negative	Positive	Negative	Negative	Negative	Negative	Negative	Negative	Negative	Negative	Negative	Not tested	Negative	Negative	Negative	Negative	Negative	High	284	488	126
M	40	Other hepatitis	Negative	Negative	Negative	Negative	Negative	Negative	Negative	Negative	Negative	Negative	Negative	Negative	Negative	Negative	Positive	Negative	Negative	Low	86	426	605
M	48	Nonalcoholic steatohepatitis	Negative	Negative	Negative	Negative	Negative	Negative	Negative	Negative	Negative	Negative	Negative	Not tested	Negative	Negative	Negative	Negative	Negative	Low	Not tested	Not tested	Not tested
F	59	Nonalcoholic steatohepatitis	Positive	Negative	Negative	Negative	Negative	Negative	Borderline	Negative	Negative	Negative	Negative	Positive	Negative	Negative	Negative	Negative	Negative	Low	78	181	31
M	38	Nonalcoholic steatohepatitis	Negative	Negative	Not tested	Negative	Negative	Negative	Negative	Negative	Negative	Negative	Negative	Negative	Not tested	Negative	Positive	Negative	Negative	Low	49	37	248
F	67	Other hepatitis	Positive	Negative	Negative	Negative	Negative	Negative	Positive	Negative	Negative	Negative	Negative	Not tested	Negative	Negative	Positive	Positive	Not tested	Low	25	26	34
M	40	Nonalcoholic steatohepatitis	Negative	Positive	Negative	Negative	Negative	Negative	Negative	Negative	Negative	Negative	Negative	Not tested	Negative	Negative	Positive	Negative	Negative	Low	62	141	55
M	66	Other hepatitis	Negative	Negative	Negative	Negative	Negative	Negative	Negative	Negative	Negative	Negative	Negative	Positive	Negative	Negative	Positive	Positive	Negative	Low	72	84	48
F	29	Other hepatitis	Negative	Negative	Negative	Negative	Negative	Negative	Negative	Negative	Negative	Negative	Negative	Not tested	Negative	Negative	Positive	Negative	Negative	Low	Not tested	Not tested	Not tested
M	37	Nonalcoholic steatohepatitis	Positive	Negative	Positive	Negative	Negative	Negative	Negative	Negative	Negative	Negative	Negative	Negative	Not tested	Negative	Positive	Negative	Negative	Medium	32	22	17
F	67	Viral hepatitis	Negative	Positive	Not tested	Negative	Negative	Negative	Negative	Positive	Negative	Negative	Negative	Not tested	Not tested	Negative	Positive	Not tested	Negative	Low	53	45	128
F	35	Viral hepatitis	Negative	Negative	Negative	Negative	Negative	Negative	Negative	Negative	Negative	Negative	Negative	Positive	Negative	Positive	Negative	Positive	Negative	Low	470	400	242
M	60	Viral hepatitis	Negative	Negative	Negative	Negative	Negative	Negative	Negative	Negative	Negative	Negative	Negative	Not tested	Not tested	Positive	Negative	Positive	Negative	Medium	34	15	31
M	62	Other hepatitis	Positive	Negative	Negative	Negative	Negative	Negative	Negative	Negative	Negative	Negative	Negative	Not tested	Not tested	Negative	Positive	Positive	Negative	Low	29	44	329
F	27	Other hepatitis	Negative	Positive	Negative	Negative	Negative	Negative	Negative	Negative	Negative	Negative	Negative	Not tested	Not tested	Not tested	Not tested	Not tested	Not tested	Low	28	18	15
F	38	Viral hepatitis	Positive	Negative	Negative	Negative	Negative	Negative	Negative	Negative	Negative	Negative	Negative	Positive	Negative	Positive	Negative	Positive	Negative	Low	318	192	415
F	57	Viral hepatitis	Negative	Negative	Not tested	Negative	Negative	Negative	Negative	Negative	Negative	Negative	Negative	Not tested	Not tested	Negative	Negative	Negative	Negative	Medium	Not tested	Not tested	Not tested
F	58	Nonalcoholic steatohepatitis	Positive	Negative	Negative	Borderline	Negative	Negative	Negative	Positive	Negative	Negative	Negative	Not tested	Not tested	Negative	Positive	Not tested	Negative	High	Not tested	Not tested	Not tested
F	66	Other hepatitis	Negative	Negative	Negative	Negative	Negative	Negative	Negative	Negative	Negative	Negative	Negative	Not tested	Negative	Negative	Positive	Negative	Negative	Low	60	190	97
F	43	Other hepatitis	Negative	Not tested	Negative	Negative	Negative	Negative	Positive	Negative	Negative	Negative	Negative	Not tested	Negative	Negative	Positive	Negative	Negative	Low	482	647	276
F	46	Other hepatitis	Negative	Not tested	Not tested	Negative	Negative	Negative	Positive	Negative	Negative	Negative	Negative	Positive	Negative	Negative	Positive	Negative	Negative	Low	18	11	18
F	68	Other hepatitis	Negative	Positive	Negative	Negative	Negative	Negative	Negative	Negative	Negative	Negative	Negative	Not tested	Negative	Negative	Positive	Positive	Negative	Low	62	100	250
F	22	Nonalcoholic steatohepatitis	Not tested	Negative	Not tested	Negative	Negative	Negative	Negative	Negative	Negative	Negative	Negative	Positive	Not tested	Negative	Negative	Not tested	Negative	Low	76	104	99
F	49	Other hepatitis	Positive	Negative	Negative	Negative	Negative	Negative	Negative	Negative	Negative	Negative	Negative	Not tested	Negative	Negative	Negative	Negative	Negative	Medium	378	424	Not tested
M	79	Viral hepatitis	Negative	Negative	Not tested	Negative	Negative	Negative	Positive	Negative	Positive	Negative	Negative	Not tested	Negative	Negative	Positive	Positive	Negative	Low	43	36	329
F	29	Other hepatitis	Negative	Negative	Negative	Borderline	Negative	Negative	Borderline	Borderline	Negative	Negative	Negative	Not tested	Negative	Negative	Negative	Not tested	Negative	Low	327	559	13
M	29	Nonalcoholic steatohepatitis	Negative	Negative	Negative	Negative	Negative	Negative	Negative	Negative	Negative	Negative	Negative	Negative	Negative	Negative	Negative	Negative	Negative	Medium	190	135	86
F	62	Other hepatitis	Positive	Negative	Positive	Negative	Negative	Negative	Negative	Negative	Negative	Negative	Negative	Positive	Negative	Negative	Positive	Positive	Negative	Low	70	70	80
M	64	Nonalcoholic steatohepatitis	Negative	Negative	Negative	Negative	Negative	Negative	Negative	Positive	Negative	Negative	Negative	Not tested	Negative	Negative	Positive	Positive	Negative	Low	68	96	58
F	35	Other hepatitis	Not tested	Negative	Not tested	Negative	Negative	Negative	Negative	Negative	Negative	Negative	Negative	Not tested	Negative	Negative	Positive	Negative	Negative	Low	652	957	Not tested
F	31	Other hepatitis	Positive	Negative	Positive	Negative	Negative	Negative	Negative	Negative	Negative	Negative	Negative	Negative	Negative	Negative	Positive	Negative	Negative	Low	12	6	14
M	47	Nonalcoholic steatohepatitis	Positive	Positive	Negative	Negative	Negative	Negative	Negative	Negative	Negative	Negative	Positive	Positive	Not tested	Negative	Positive	Positive	Negative	Low	Not tested	Not tested	Not tested
M	68	Other hepatitis	Negative	Negative	Negative	Negative	Negative	Negative	Negative	Negative	Negative	Negative	Negative	Positive	Not tested	Negative	Positive	Positive	Negative	Low	51	27	293
M	74	Viral hepatitis	Negative	Positive	Negative	Negative	Negative	Negative	Negative	Negative	Negative	Negative	Negative	Not tested	Negative	Negative	Positive	Positive	Negative	High	719	914	204
F	71	Viral hepatitis	Negative	Negative	Not tested	Negative	Negative	Negative	Negative	Negative	Negative	Negative	Negative	Not tested	Not tested	Negative	Positive	Positive	Negative	Low	57	24	52
F	37	Other hepatitis	Negative	Negative	Negative	Negative	Negative	Negative	Negative	Negative	Negative	Negative	Negative	Not tested	Negative	Negative	Positive	Not tested	Negative	Low	Not tested	Not tested	Not tested
M	30	Nonalcoholic steatohepatitis	Not tested	Negative	Negative	Negative	Negative	Negative	Negative	Borderline	Borderline	Negative	Negative	Not tested	Not tested	Negative	Positive	Not tested	Negative	Low	Not tested	Not tested	Not tested
M	59	Viral hepatitis	Not tested	Not tested	Not tested	Negative	Negative	Negative	Negative	Negative	Negative	Negative	Negative	Not tested	Not tested	Negative	Positive	Negative	Negative	Medium	22	18	243
M	23	Other hepatitis	Negative	Negative	Negative	Negative	Negative	Negative	Negative	Negative	Negative	Negative	Negative	Not tested	Negative	Negative	Negative	Negative	Negative	Low	26	41	24
M	39	Other hepatitis	Negative	Negative	Negative	Negative	Negative	Negative	Negative	Negative	Negative	Negative	Negative	Negative	Negative	Negative	Negative	Negative	Negative	Low	455	291	Not tested
M	32	Other hepatitis	Positive	Negative	Not tested	Negative	Negative	Negative	Borderline	Negative	Negative	Negative	Negative	Borderline (0.93)	Negative	Negative	Positive	Positive	Negative	High	203	43	105
F	28	Other hepatitis	Negative	Negative	Negative	Negative	Negative	Negative	Negative	Negative	Positive	Negative	Negative	Negative	Negative	Negative	Negative	Negative	Negative	Low	68	68	94
F	61	Viral hepatitis	Positive	Negative	Negative	Negative	Negative	Negative	Borderline	Negative	Negative	Negative	Negative	Not tested	Negative	Negative	Negative	Negative	Negative	High	24	4	206
F	62	Other hepatitis	Positive	Negative	Positive	Negative	Negative	Negative	Positive	Positive	Positive	Negative	Negative	Not tested	Not tested	Negative	Positive	Positive	Negative	Low	22	7	16
M	70	Viral hepatitis	Negative	Positive	Negative	Positive	Negative	Negative	Negative	Negative	Negative	Negative	Negative	Not tested	Negative	Positive	Negative	Positive	Negative	High	2912	3624	244
F	50	Other hepatitis	Negative	Negative	Not tested	Negative	Negative	Negative	Positive	Negative	Negative	Negative	Negative	Not tested	Negative	Negative	Positive	Negative	Negative	Low	482	95	520
F	31	Other hepatitis	Not tested	Not tested	Not tested	Negative	Negative	Negative	Negative	Negative	Negative	Negative	Negative	Negative	Not tested	Negative	Negative	Negative	Negative	Not tested	79	65	51
F	60	Viral hepatitis	Positive	Negative	Positive	Negative	Negative	Negative	Positive	Negative	Negative	Negative	Negative	Not tested	Not tested	Negative	Negative	Negative	Negative	High	Not tested	Not tested	Not tested
F	27	Other hepatitis	Negative	Negative	Negative	Negative	Negative	Negative	Negative	Negative	Negative	Negative	Negative	Not tested	Negative	Negative	Negative	Negative	Negative	Low	229	179	277
F	48	Viral hepatitis	Negative	Negative	Negative	Negative	Negative	Negative	Negative	Negative	Negative	Negative	Negative	Positive	Not tested	Negative	Positive	Negative	Negative	Low	53	20	471
F	65	Viral hepatitis	Not tested	Not tested	Not tested	Negative	Borderline	Negative	Negative	Borderline	Negative	Negative	Negative	Not tested	Negative	Positive	Negative	Positive	Negative	High	776	1074	377
F	40	Viral hepatitis	Negative	Negative	Negative	Negative	Negative	Negative	Negative	Negative	Negative	Negative	Negative	Borderline (0.97)	Not tested	Negative	Positive	Negative	Negative	Low	Not tested	Not tested	Not tested
M	35	Nonalcoholic steatohepatitis	Negative	Negative	Negative	Negative	Negative	Negative	Negative	Negative	Negative	Negative	Negative	Not tested	Negative	Negative	Negative	Negative	Negative	Low	Not tested	Not tested	Not tested
F	46	Viral hepatitis	Negative	Negative	Negative	Negative	Negative	Negative	Negative	Negative	Negative	Negative	Negative	Not tested	Negative	Negative	Positive	Negative	Negative	Low	19	27	185
F	25	Nonalcoholic steatohepatitis	Positive	Not tested	Negative	Negative	Negative	Negative	Negative	Positive	Negative	Negative	Negative	Not tested	Negative	Negative	Positive	Negative	Negative	High	77	82	26
F	61	Nonalcoholic steatohepatitis	Negative	Negative	Positive	Negative	Negative	Positive	Negative	Negative	Negative	Negative	Negative	Positive	Negative	Negative	Negative	Negative	Negative	Low	Not tested	Not tested	Not tested
M	66	Viral hepatitis	Positive	Negative	Negative	Borderline	Negative	Borderline	Negative	Positive	Borderline	Negative	Negative	Not tested	Negative	Negative	Positive	Positive	Negative	High	154	97	106
M	63	Other hepatitis	Negative	Negative	Negative	Negative	Borderline	Negative	Negative	Negative	Negative	Negative	Negative	Not tested	Negative	Negative	Positive	Negative	Negative	Not tested	1026	713	121
F	36	Viral hepatitis	Negative	Positive	Negative	Negative	Negative	Negative	Negative	Negative	Negative	Negative	Negative	Positive	Positive	Negative	Positive	Negative	Negative	Low	494	1076	203
F	49	Other hepatitis	Negative	Negative	Negative	Negative	Negative	Negative	Negative	Negative	Negative	Negative	Negative	Positive	Negative	Negative	Positive	Negative	Negative	Low	66	12	19
M	29	Viral hepatitis	Negative	Positive	Not tested	Negative	Negative	Negative	Negative	Negative	Negative	Negative	Negative	Not tested	Not tested	Negative	Negative	Negative	Negative	Low	33	40	68
M	32	Nonalcoholic steatohepatitis	Not tested	Not tested	Not tested	Negative	Negative	Negative	Negative	Negative	Negative	Negative	Negative	Negative	Not tested	Not tested	Negative	Negative	Negative	Not tested	38	68	56
F	36	Other hepatitis	Negative	Negative	Negative	Negative	Negative	Negative	Negative	Negative	Negative	Negative	Negative	Not tested	Negative	Negative	Positive	Negative	Negative	Low	Not tested	Not tested	Not tested
M	69	Autoimmune hepatitis	Negative	Positive	Negative	Negative	Negative	Negative	Negative	Negative	Negative	Negative	Negative	Not tested	Not tested	Negative	Positive	Positive	Negative	High	79	25	85
F	63	Viral hepatitis	Positive	Negative	Negative	Negative	Negative	Negative	Positive	Negative	Positive	Negative	Negative	Not tested	Not tested	Negative	Negative	Negative	Negative	Low	28	30	348
F	54	Other hepatitis	Positive	Negative	Negative	Negative	Negative	Negative	Positive	Positive	Negative	Negative	Negative	Not tested	Not tested	Negative	Positive	Positive	Negative	High	41	37	50
F	67	Viral hepatitis	Negative	Negative	Not tested	Negative	Negative	Borderline	Negative	Negative	Negative	Negative	Negative	Not tested	Not tested	Negative	Negative	Not tested	Negative	Low	46	16	48
M	37	Other hepatitis	Not tested	Not tested	Not tested	Negative	Negative	Negative	Negative	Negative	Negative	Negative	Negative	Positive	Not tested	Negative	Positive	Negative	Negative	Not tested	23	37	67
F	39	Other hepatitis	Not tested	Negative	Not tested	Negative	Negative	Negative	Negative	Negative	Negative	Negative	Negative	Not tested	Not tested	Negative	Positive	Positive	Negative	Low	27	31	180
F	61	Viral hepatitis	Not tested	Not tested	Not tested	Negative	Negative	Negative	Negative	Borderline	Negative	Negative	Negative	Positive	Not tested	Negative	Positive	Positive	Negative	Medium	87	36	36
M	60	Viral hepatitis	Negative	Negative	Negative	Negative	Negative	Negative	Negative	Negative	Negative	Negative	Negative	Not tested	Negative	Positive	Negative	Positive	Negative	Low	53	58	573
F	55	Nonalcoholic steatohepatitis	Negative	Negative	Negative	Negative	Negative	Negative	Negative	Negative	Negative	Negative	Negative	Positive	Negative	Negative	Positive	Negative	Negative	Low	136	200	174
F	62	Other hepatitis	Positive	Negative	Positive	Negative	Negative	Negative	Borderline	Negative	Negative	Negative	Negative	Not tested	Negative	Negative	Negative	Negative	Negative	Low	Not tested	Not tested	Not tested
M	28	Viral hepatitis	Positive	Negative	Positive	Negative	Negative	Negative	Negative	Negative	Negative	Negative	Negative	Positive	Negative	Negative	Positive	Negative	Negative	High	106	98	486
M	29	Nonalcoholic steatohepatitis	Negative	Negative	Not tested	Negative	Negative	Negative	Negative	Negative	Negative	Negative	Negative	Not tested	Not tested	Negative	Negative	Not tested	Negative	Low	52	143	53
M	33	Nonalcoholic steatohepatitis	Positive	Negative	Negative	Negative	Negative	Negative	Negative	Negative	Negative	Negative	Negative	Negative	Not tested	Negative	Negative	Negative	Negative	Low	21	28	15
M	50	Other hepatitis	Negative	Negative	Negative	Negative	Borderline	Negative	Negative	Negative	Positive	Negative	Negative	Not tested	Not tested	Negative	Positive	Positive	Negative	Low	140	113	45
M	81	Other hepatitis	Negative	Negative	Negative	Negative	Negative	Negative	Negative	Negative	Negative	Negative	Negative	Not tested	Not tested	Negative	Negative	Not tested	Negative	High	Not tested	Not tested	Not tested
F	51	Viral hepatitis	Negative	Negative	Not tested	Negative	Negative	Negative	Negative	Negative	Negative	Negative	Negative	Positive	Not tested	Negative	Positive	Positive	Negative	Low	42	29	72
F	60	Autoimmune hepatitis	Not tested	Positive	Not tested	Negative	Negative	Negative	Negative	Negative	Negative	Negative	Negative	Not tested	Not tested	Negative	Positive	Negative	Negative	Low	35	24	97
M	22	Other hepatitis	Positive	Negative	Negative	Negative	Negative	Negative	Borderline	Positive	Negative	Negative	Negative	Not tested	Negative	Negative	Negative	Negative	Negative	High	183	207	Not tested
M	30	Autoimmune hepatitis	Negative	Negative	Negative	Negative	Negative	Negative	Negative	Negative	Negative	Negative	Negative	Positive	Negative	Negative	Negative	Negative	Negative	Low	45	40	159
F	48	Viral hepatitis	Positive	Negative	Negative	Negative	Negative	Negative	Positive	Negative	Borderline	Negative	Negative	Positive	Negative	Negative	Negative	Negative	Negative	Low	31	15	161
F	61	Viral hepatitis	Positive	Negative	Negative	Positive	Negative	Negative	Negative	Positive	Borderline	Negative	Positive	Not tested	Negative	Negative	Positive	Positive	Negative	High	Not tested	Not tested	Not tested
M	33	Other hepatitis	Not tested	Positive	Not tested	Negative	Negative	Negative	Negative	Negative	Negative	Negative	Negative	Not tested	Negative	Negative	Positive	Not tested	Negative	Low	Not tested	Not tested	Not tested
M	75	Other hepatitis	Positive	Negative	Negative	Negative	Negative	Negative	Negative	Positive	Negative	Negative	Negative	Not tested	Not tested	Negative	Negative	Positive	Negative	Low	Not tested	Not tested	Not tested
F	60	Autoimmune hepatitis	Positive	Negative	Negative	Negative	Negative	Negative	Negative	Negative	Negative	Negative	Negative	Not tested	Not tested	Negative	Positive	Positive	Positive	Medium	21	9	21
F	53	Other hepatitis	Negative	Negative	Not tested	Negative	Negative	Negative	Negative	Negative	Negative	Negative	Negative	Not tested	Not tested	Negative	Positive	Positive	Negative	Low	26	14	54
M	37	Other hepatitis	Negative	Negative	Negative	Negative	Negative	Negative	Negative	Negative	Negative	Negative	Negative	Positive	Negative	Negative	Negative	Negative	Negative	Low	123	318	685
M	31	Viral hepatitis	Negative	Negative	Negative	Negative	Negative	Negative	Negative	Negative	Negative	Negative	Negative	Negative	Not tested	Negative	Negative	Negative	Negative	Low	20	44	339
M	44	Viral hepatitis	Negative	Negative	Not tested	Negative	Borderline	Negative	Negative	Negative	Negative	Negative	Negative	Not tested	Not tested	Negative	Not tested	Not tested	Negative	Medium	63	32	227
F	71	Autoimmune hepatitis	Positive	Not tested	Not tested	Negative	Negative	Negative	Borderline	Positive	Negative	Negative	Negative	Positive	Not tested	Negative	Positive	Negative	Negative	Medium	29	18	25
M	33	Autoimmune hepatitis	Not tested	Not tested	Not tested	Negative	Negative	Negative	Negative	Negative	Negative	Negative	Negative	Not tested	Not tested	Not tested	Not tested	Not tested	Not tested	Not tested	20	20	329
M	66	Autoimmune hepatitis	Positive	Not tested	Not tested	Negative	Negative	Negative	Negative	Positive	Negative	Negative	Negative	Positive	Not tested	Negative	Positive	Negative	Negative	Medium	18	<7	32
M	50	Autoimmune hepatitis	Positive	Negative	Negative	Negative	Negative	Negative	Positive	Positive	Negative	Negative	Negative	Not tested	Not tested	Negative	Positive	Positive	Negative	High	Not tested	Not tested	Not tested
F	63	Other hepatitis	Negative	Negative	Negative	Negative	Negative	Negative	Negative	Negative	Negative	Negative	Negative	Not tested	Negative	Negative	Positive	Negative	Negative	Low	1237	1546	114
F	75	Viral hepatitis	Negative	Negative	Negative	Negative	Negative	Negative	Negative	Negative	Negative	Negative	Negative	Not tested	Negative	Negative	Negative	Negative	Negative	Low	47	30	821
M	66	Other hepatitis	Not tested	Negative	Not tested	Borderline	Borderline	Negative	Negative	Negative	Negative	Negative	Negative	Not tested	Not tested	Negative	Positive	Positive	Negative	High	21	19	Not tested
F	34	Other hepatitis	Negative	Negative	Negative	Borderline	Negative	Negative	Negative	Negative	Negative	Negative	Negative	Negative	Negative	Negative	Positive	Negative	Negative	Low	139	185	117
M	55	Other hepatitis	Negative	Negative	Negative	Negative	Negative	Negative	Negative	Negative	Negative	Negative	Negative	Not tested	Negative	Negative	Negative	Positive	Negative	Low	266	810	228
F	27	Other hepatitis	Positive	Negative	Negative	Negative	Negative	Negative	Negative	Negative	Negative	Negative	Negative	Negative	Negative	Negative	Positive	Not tested	Negative	Low	17	35	41
M	35	Viral hepatitis	Negative	Negative	Not tested	Positive	Negative	Negative	Negative	Negative	Negative	Negative	Positive	Not tested	Not tested	Negative	Positive	Negative	Negative	Low	147	322	139
M	24	Other hepatitis	Negative	Negative	Negative	Negative	Negative	Negative	Negative	Negative	Negative	Negative	Negative	Not tested	Negative	Negative	Negative	Negative	Negative	Low	Not tested	Not tested	Not tested
F	45	Other hepatitis	Negative	Negative	Negative	Negative	Borderline	Negative	Negative	Negative	Negative	Negative	Negative	Not tested	Not tested	Negative	Positive	Not tested	Negative	Medium	75	132	22
M	36	Other hepatitis	Negative	Positive	Negative	Negative	Negative	Negative	Negative	Negative	Negative	Negative	Negative	Not tested	Negative	Negative	Negative	Negative	Negative	Medium	86	57	Not tested
M	28	Viral hepatitis	Negative	Negative	Negative	Negative	Negative	Negative	Negative	Negative	Negative	Negative	Negative	Not tested	Negative	Negative	Negative	Negative	Negative	Low	82	180	263
F	55	Other hepatitis	Negative	Not tested	Not tested	Negative	Negative	Negative	Negative	Positive	Negative	Negative	Negative	Not tested	Negative	Negative	Negative	Negative	Negative	Low	186	1224	932
F	33	Viral hepatitis	Negative	Negative	Not tested	Negative	Negative	Negative	Negative	Positive	Positive	Negative	Negative	Not tested	Not tested	Negative	Negative	Not tested	Negative	Medium	100	106	38
M	59	Other hepatitis	Negative	Negative	Negative	Negative	Negative	Negative	Borderline	Negative	Negative	Negative	Negative	Not tested	Not tested	Not tested	Not tested	Not tested	Not tested	Medium	41	42	286
M	59	Viral hepatitis	Negative	Negative	Negative	Negative	Negative	Negative	Negative	Negative	Negative	Negative	Negative	Not tested	Negative	Negative	Positive	Negative	Negative	Low	112	186	Not tested
F	64	Other hepatitis	Not tested	Not tested	Not tested	Negative	Negative	Negative	Borderline	Negative	Negative	Negative	Negative	Not tested	Not tested	Negative	Positive	Positive	Negative	Low	51	76	174
F	66	Other hepatitis	Negative	Positive	Negative	Negative	Negative	Negative	Negative	Negative	Negative	Negative	Negative	Not tested	Not tested	Negative	Positive	Positive	Negative	Medium	152	65	Not tested
M	55	Nonalcoholic steatohepatitis	Negative	Negative	Negative	Negative	Negative	Negative	Negative	Negative	Negative	Negative	Negative	Not tested	Negative	Negative	Positive	Negative	Negative	Low	18	24	99
F	59	Autoimmune hepatitis	Positive	Negative	Positive	Negative	Positive	Negative	Negative	Negative	Negative	Negative	Negative	Not tested	Negative	Negative	Negative	Negative	Negative	High	464	122	545
F	53	Other hepatitis	Negative	Negative	Negative	Negative	Negative	Negative	Negative	Negative	Negative	Negative	Negative	Not tested	Negative	Negative	Positive	Positive	Negative	Low	30	63	349
M	88	Other hepatitis	Positive	Negative	Positive	Negative	Negative	Negative	Negative	Positive	Negative	Negative	Negative	Not tested	Negative	Negative	Positive	Positive	Negative	Low	65	77	54
F	48	Other hepatitis	Negative	Negative	Not tested	Negative	Borderline	Negative	Negative	Positive	Negative	Negative	Negative	Not tested	Negative	Negative	Positive	Negative	Negative	Medium	349	205	96
F	49	Nonalcoholic steatohepatitis	Negative	Negative	Negative	Negative	Negative	Negative	Negative	Negative	Negative	Negative	Negative	Not tested	Negative	Negative	Positive	Negative	Negative	Low	31	55	23
F	77	Other hepatitis	Not tested	Not tested	Not tested	Negative	Negative	Negative	Positive	Negative	Negative	Negative	Borderline	Not tested	Not tested	Negative	Negative	Positive	Negative	High	24	<7	Not tested
M	58	Other hepatitis	Negative	Negative	Negative	Negative	Negative	Negative	Negative	Negative	Positive	Negative	Negative	Positive	Negative	Negative	Positive	Positive	Negative	Low	34	20	32
F	65	Autoimmune hepatitis	Positive	Negative	Negative	Negative	Negative	Negative	Negative	Positive	Positive	Negative	Negative	Not tested	Negative	Negative	Negative	Negative	Negative	High	43	36	Not tested
F	52	Autoimmune hepatitis	Negative	Positive	Not tested	Negative	Negative	Negative	Negative	Negative	Negative	Negative	Negative	Positive	Not tested	Negative	Negative	Positive	Negative	Low	64	89	53
M	56	Autoimmune hepatitis	Negative	Positive	Negative	Negative	Negative	Negative	Negative	Negative	Negative	Negative	Negative	Not tested	Negative	Negative	Negative	Negative	Negative	High	99	59	650
M	72	Viral hepatitis	Negative	Negative	Negative	Negative	Positive	Negative	Negative	Negative	Negative	Negative	Negative	Positive	Negative	Positive	Negative	Positive	Negative	Low	15	14	196
M	43	Other hepatitis	Negative	Positive	Not tested	Negative	Negative	Negative	Negative	Negative	Negative	Negative	Negative	Not tested	Not tested	Not tested	Not tested	Not tested	Not tested	Low	Not tested	Not tested	Not tested
F	62	Other hepatitis	Positive	Negative	Negative	Negative	Negative	Negative	Negative	Negative	Negative	Negative	Negative	Positive	Negative	Negative	Positive	Negative	Negative	Low	44	28	40
F	62	Nonalcoholic steatohepatitis	Negative	Negative	Negative	Negative	Negative	Negative	Negative	Negative	Negative	Negative	Negative	Not tested	Not tested	Negative	Positive	Positive	Negative	Low	50	50	57
F	83	Other hepatitis	Negative	Negative	Negative	Negative	Negative	Negative	Negative	Positive	Negative	Negative	Negative	Not tested	Negative	Negative	Negative	Positive	Negative	Low	25	13	119
M	33	Other hepatitis	Not tested	Not tested	Not tested	Negative	Negative	Negative	Negative	Negative	Negative	Negative	Negative	Positive	Negative	Negative	Negative	Negative	Negative	Low	850	679	1166
M	37	Other hepatitis	Negative	Negative	Negative	Negative	Negative	Negative	Negative	Negative	Negative	Negative	Negative	Negative	Not tested	Negative	Positive	Negative	Negative	Low	30	56	40
M	64	Other hepatitis	Negative	Negative	Negative	Negative	Negative	Negative	Negative	Negative	Negative	Negative	Negative	Not tested	Negative	Negative	Positive	Negative	Negative	Low	249	327	1982
F	44	Other hepatitis	Not tested	Not tested	Negative	Positive	Positive	Positive	Negative	Borderline	Negative	Negative	Negative	Not tested	Not tested	Negative	Positive	Not tested	Not tested	Low	112	101	14
F	75	Other hepatitis	Negative	Negative	Negative	Negative	Negative	Negative	Negative	Negative	Negative	Negative	Negative	Not tested	Not tested	Negative	Negative	Negative	Negative	Low	27	19	13
F	45	Viral hepatitis	Not tested	Not tested	Not tested	Negative	Borderline	Negative	Negative	Negative	Negative	Negative	Negative	Positive	Positive	Negative	Positive	Negative	Negative	Low	2573	3380	2880
F	32	Viral hepatitis	Negative	Positive	Negative	Negative	Borderline	Negative	Negative	Negative	Negative	Negative	Positive	Not tested	Negative	Negative	Positive	Negative	Negative	Low	1544	573	68
F	39	Viral hepatitis	Negative	Negative	Not tested	Negative	Negative	Negative	Negative	Negative	Negative	Negative	Negative	Not tested	Not tested	Negative	Positive	Positive	Negative	Low	16	15	25
M	55	Other hepatitis	Not tested	Not tested	Not tested	Negative	Negative	Negative	Negative	Negative	Negative	Negative	Negative	Not tested	Negative	Negative	Positive	Negative	Negative	Medium	24	85	172
F	66	Autoimmune hepatitis	Positive	Positive	Negative	Negative	Negative	Negative	Negative	Negative	Negative	Positive	Negative	Positive	Not tested	Negative	Positive	Negative	Negative	Medium	39	22	Not tested
F	52	Autoimmune hepatitis	Positive	Negative	Not tested	Negative	Borderline	Negative	Negative	Negative	Negative	Negative	Negative	Not tested	Not tested	Not tested	Not tested	Not tested	Not tested	High	80	80	77
M	74	Other hepatitis	Not tested	Negative	Not tested	Negative	Negative	Negative	Negative	Negative	Negative	Negative	Negative	Not tested	Not tested	Negative	Negative	Negative	Negative	Low	48	44	Not tested
M	41	Autoimmune hepatitis	Negative	Negative	Negative	Negative	Negative	Negative	Negative	Negative	Negative	Negative	Negative	Not tested	Not tested	Negative	Positive	Negative	Negative	High	49	94	74
F	61	Autoimmune hepatitis	Positive	Negative	Negative	Negative	Negative	Negative	Negative	Negative	Negative	Negative	Negative	Not tested	Negative	Negative	Positive	Positive	Negative	Medium	599	555	157
M	57	Other hepatitis	Negative	Negative	Negative	Negative	Negative	Negative	Positive	Negative	Negative	Negative	Negative	Not tested	Not tested	Negative	Positive	Positive	Negative	Low	52	14	786
F	45	Other hepatitis	Positive	Negative	Positive	Negative	Negative	Negative	Positive	Negative	Negative	Negative	Negative	Not tested	Not tested	Negative	Positive	Negative	Negative	High	18	14	100
M	26	Other hepatitis	Negative	Positive	Negative	Negative	Negative	Negative	Negative	Negative	Negative	Negative	Negative	Negative	Negative	Negative	Positive	Negative	Negative	Low	186	355	203
F	56	Nonalcoholic steatohepatitis	Negative	Positive	Negative	Negative	Negative	Negative	Negative	Negative	Negative	Negative	Negative	Not tested	Negative	Negative	Negative	Negative	Negative	Low	90	133	82
M	45	Viral hepatitis	Positive	Negative	Positive	Negative	Positive	Negative	Negative	Positive	Negative	Negative	Negative	Not tested	Negative	Negative	Negative	Negative	Negative	High	Not tested	Not tested	Not tested
F	65	Viral hepatitis	Positive	Positive	Positive	Negative	Negative	Negative	Positive	Negative	Borderline	Negative	Negative	Not tested	Not tested	Negative	Positive	Positive	Negative	High	1487	402	149
M	31	Other hepatitis	Negative	Negative	Negative	Negative	Negative	Negative	Negative	Negative	Negative	Negative	Negative	Not tested	Negative	Negative	Positive	Negative	Negative	Low	16	36	11
F	45	Viral hepatitis	Negative	Negative	Not tested	Negative	Negative	Negative	Negative	Negative	Negative	Negative	Negative	Not tested	Negative	Negative	Positive	Negative	Negative	Medium	228	97	1003
F	27	Other hepatitis	Positive	Negative	Negative	Negative	Negative	Negative	Negative	Negative	Negative	Negative	Negative	Negative	Negative	Negative	Negative	Negative	Negative	High	323	136	12
F	51	Other hepatitis	Positive	Negative	Negative	Negative	Negative	Negative	Negative	Negative	Negative	Negative	Negative	Not tested	Not tested	Not tested	Not tested	Not tested	Not tested	Low	23	29	55
F	37	Autoimmune hepatitis	Positive	Negative	Positive	Negative	Negative	Negative	Borderline	Negative	Negative	Negative	Negative	Not tested	Negative	Negative	Positive	Negative	Negative	High	230	460	88
M	54	Viral hepatitis	Negative	Positive	Not tested	Negative	Negative	Negative	Negative	Negative	Negative	Negative	Negative	Not tested	Not tested	Not tested	Not tested	Not tested	Not tested	Low	34	12	42
F	57	Autoimmune hepatitis	Positive	Negative	Positive	Negative	Negative	Negative	Positive	Positive	Positive	Negative	Negative	Not tested	Negative	Negative	Positive	Negative	Negative	Low	114	139	257
F	50	Other hepatitis	Negative	Negative	Negative	Negative	Negative	Negative	Negative	Negative	Negative	Negative	Negative	Positive	Not tested	Negative	Positive	Negative	Negative	Low	23	10	18
M	31	Other hepatitis	Negative	Negative	Negative	Negative	Negative	Negative	Negative	Negative	Negative	Negative	Negative	Not tested	Negative	Negative	Negative	Negative	Negative	Low	218	990	199
M	33	Other hepatitis	Negative	Negative	Not tested	Negative	Negative	Negative	Negative	Negative	Negative	Negative	Negative	Negative	Negative	Negative	Positive	Negative	Negative	Low	51	61	56
F	42	Viral hepatitis	Negative	Negative	Not tested	Negative	Negative	Negative	Negative	Negative	Negative	Negative	Negative	Negative	Not tested	Negative	Negative	Negative	Negative	Low	37	78	36
M	52	Autoimmune hepatitis	Positive	Negative	Not tested	Negative	Negative	Negative	Positive	Negative	Positive	Negative	Negative	Positive	Not tested	Negative	Negative	Positive	Negative	Low	43	92	724
M	56	Other hepatitis	Negative	Negative	Negative	Negative	Negative	Negative	Negative	Negative	Negative	Negative	Negative	Not tested	Negative	Positive	Negative	Positive	Negative	Medium	294	135	824
M	61	Other hepatitis	Negative	Negative	Negative	Negative	Negative	Negative	Negative	Negative	Negative	Negative	Negative	Not tested	Negative	Negative	Positive	Positive	Negative	Low	94	123	87
F	59	Viral hepatitis	Positive	Negative	Not tested	Negative	Negative	Negative	Negative	Negative	Positive	Negative	Negative	Not tested	Not tested	Not tested	Not tested	Not tested	Not tested	Low	25	23	69
M	63	Other hepatitis	Negative	Negative	Negative	Negative	Negative	Negative	Negative	Negative	Negative	Negative	Negative	Not tested	Negative	Negative	Positive	Positive	Negative	Low	22	34	133
F	34	Viral hepatitis	Negative	Negative	Negative	Negative	Negative	Negative	Positive	Borderline	Negative	Negative	Negative	Not tested	Not tested	Positive	Negative	Not tested	Negative	High	178	252	Not tested
M	48	Other hepatitis	Negative	Negative	Negative	Negative	Negative	Negative	Negative	Negative	Negative	Negative	Negative	Not tested	Negative	Negative	Negative	Negative	Negative	Low	38	87	71
F	70	Other hepatitis	Negative	Negative	Not tested	Negative	Borderline	Negative	Positive	Negative	Negative	Negative	Negative	Positive	Not tested	Negative	Negative	Negative	Negative	Medium	25	8	38
F	54	Other hepatitis	Positive	Negative	Positive	Negative	Negative	Negative	Negative	Negative	Negative	Negative	Negative	Not tested	Not tested	Negative	Positive	Not tested	Negative	Low	68	87	Not tested
F	43	Viral hepatitis	Negative	Negative	Not tested	Negative	Negative	Negative	Borderline	Positive	Negative	Negative	Negative	Not tested	Not tested	Not tested	Not tested	Not tested	Not tested	Low	24	35	204
F	36	Nonalcoholic steatohepatitis	Negative	Negative	Negative	Negative	Negative	Negative	Negative	Negative	Negative	Negative	Negative	Negative	Not tested	Negative	Negative	Negative	Negative	Low	44	92	34
M	45	Nonalcoholic steatohepatitis	Negative	Positive	Negative	Negative	Negative	Negative	Negative	Negative	Negative	Negative	Negative	Not tested	Negative	Negative	Positive	Negative	Negative	Low	81	373	221
F	67	Other hepatitis	Negative	Negative	Negative	Negative	Negative	Negative	Negative	Negative	Negative	Negative	Negative	Not tested	Not tested	Not tested	Not tested	Not tested	Not tested	Low	Not tested	Not tested	Not tested
F	65	Other hepatitis	Negative	Negative	Positive	Negative	Negative	Negative	Negative	Negative	Negative	Negative	Negative	Not tested	Negative	Negative	Negative	Not tested	Negative	Low	297	85	1113
M	54	Autoimmune hepatitis	Positive	Positive	Negative	Negative	Negative	Negative	Negative	Positive	Negative	Negative	Negative	Not tested	Not tested	Negative	Negative	Not tested	Negative	High	Not tested	Not tested	Not tested
F	48	Autoimmune hepatitis	Negative	Positive	Not tested	Negative	Negative	Negative	Negative	Positive	Positive	Negative	Negative	Not tested	Not tested	Not tested	Not tested	Not tested	Not tested	Low	39	33	193
F	57	Other hepatitis	Negative	Negative	Negative	Negative	Negative	Negative	Negative	Borderline	Negative	Negative	Negative	Not tested	Negative	Negative	Positive	Negative	Negative	Low	120	320	224
M	67	Viral hepatitis	Positive	Negative	Negative	Negative	Negative	Negative	Negative	Negative	Negative	Negative	Negative	Not tested	Negative	Negative	Negative	Positive	Positive	Low	427	119	Not tested
F	65	Viral hepatitis	Negative	Positive	Negative	Negative	Negative	Negative	Negative	Negative	Negative	Negative	Negative	Positive	Not tested	Negative	Positive	Not tested	Negative	High	26	17	34
F	56	Other hepatitis	Negative	Negative	Negative	Negative	Negative	Negative	Negative	Negative	Negative	Negative	Negative	Not tested	Negative	Negative	Positive	Negative	Negative	Low	295	246	189
F	56	Other hepatitis	Positive	Not tested	Not tested	Negative	Negative	Negative	Borderline	Positive	Negative	Negative	Negative	Not tested	Negative	Negative	Positive	Positive	Negative	Low	572	687	398
F	57	Other hepatitis	Negative	Negative	Negative	Negative	Negative	Negative	Negative	Negative	Negative	Negative	Negative	Not tested	Negative	Negative	Positive	Positive	Negative	Low	Not tested	Not tested	Not tested
M	74	Other hepatitis	Negative	Negative	Negative	Negative	Negative	Negative	Negative	Negative	Negative	Negative	Negative	Not tested	Negative	Negative	Negative	Positive	Negative	Medium	240	54	323
F	59	Other hepatitis	Positive	Negative	Positive	Negative	Negative	Negative	Negative	Negative	Negative	Negative	Negative	Not tested	Not tested	Negative	Positive	Positive	Negative	High	27	23	104
F	58	Viral hepatitis	Negative	Negative	Positive	Negative	Negative	Negative	Negative	Negative	Negative	Negative	Negative	Not tested	Not tested	Negative	Positive	Not tested	Negative	Low	32	24	306
M	76	Other hepatitis	Negative	Negative	Negative	Negative	Negative	Negative	Positive	Negative	Positive	Negative	Negative	Positive	Negative	Negative	Positive	Positive	Negative	High	Not tested	Not tested	Not tested
F	44	Viral hepatitis	Negative	Negative	Negative	Negative	Negative	Negative	Negative	Negative	Negative	Negative	Negative	Positive	Positive	Negative	Positive	Negative	Negative	Low	1059	2539	426
F	76	Other hepatitis	Positive	Negative	Negative	Negative	Negative	Negative	Negative	Negative	Positive	Negative	Negative	Not tested	Negative	Negative	Negative	Positive	Negative	Low	82	73	113
M	39	Viral hepatitis	Negative	Negative	Not tested	Negative	Negative	Negative	Negative	Negative	Negative	Negative	Negative	Not tested	Not tested	Not tested	Not tested	Not tested	Not tested	Low	46	67	49
M	71	Viral hepatitis	Positive	Negative	Negative	Negative	Borderline	Negative	Negative	Negative	Negative	Negative	Negative	Not tested	Not tested	Negative	Negative	Positive	Negative	High	59	24	39
F	42	Autoimmune hepatitis	Not tested	Not tested	Negative	Negative	Negative	Negative	Negative	Negative	Negative	Negative	Negative	Not tested	Negative	Negative	Positive	Negative	Negative	Low	1337	692	Not tested
F	41	Other hepatitis	Negative	Negative	Negative	Negative	Negative	Negative	Positive	Negative	Negative	Negative	Negative	Positive	Not tested	Negative	Positive	Negative	Negative	Low	21	18	8
M	42	Autoimmune hepatitis	Negative	Negative	Positive	Negative	Negative	Negative	Negative	Negative	Negative	Negative	Negative	Negative	Negative	Negative	Positive	Negative	Negative	High	196	252	576
F	64	Other hepatitis	Not tested	Positive	Not tested	Borderline	Negative	Negative	Positive	Positive	Negative	Negative	Positive	Positive	Negative	Negative	Positive	Positive	Negative	High	97	58	300
F	47	Viral hepatitis	Negative	Negative	Negative	Negative	Negative	Negative	Negative	Negative	Negative	Negative	Negative	Positive	Negative	Negative	Positive	Negative	Negative	Low	Not tested	Not tested	Not tested
F	63	Viral hepatitis	Negative	Negative	Negative	Negative	Negative	Negative	Negative	Negative	Negative	Negative	Negative	Positive	Not tested	Negative	Negative	Negative	Negative	Low	20	10	33
F	47	Other hepatitis	Not tested	Negative	Not tested	Negative	Negative	Borderline	Negative	Negative	Negative	Negative	Negative	Not tested	Negative	Negative	Positive	Negative	Negative	Low	17	49	117
M	65	Other hepatitis	Positive	Negative	Negative	Negative	Negative	Negative	Negative	Negative	Negative	Negative	Negative	Not tested	Negative	Negative	Negative	Positive	Negative	Low	178	138	Not tested
F	72	Other hepatitis	Positive	Negative	Positive	Negative	Negative	Negative	Negative	Positive	Negative	Negative	Negative	Not tested	Not tested	Negative	Positive	Not tested	Negative	High	56	67	118
F	52	Viral hepatitis	Negative	Negative	Not tested	Negative	Negative	Negative	Negative	Negative	Negative	Negative	Negative	Not tested	Not tested	Not tested	Not tested	Not tested	Not tested	Low	17	22	58
F	23	Nonalcoholic steatohepatitis	Positive	Negative	Negative	Negative	Negative	Negative	Negative	Negative	Negative	Negative	Negative	Not tested	Negative	Negative	Positive	Negative	Not tested	Low	101	87	58
F	64	Other hepatitis	Negative	Negative	Negative	Negative	Negative	Negative	Negative	Negative	Negative	Negative	Negative	Not tested	Not tested	Negative	Positive	Not tested	Negative	Low	40	60	20
M	65	Other hepatitis	Negative	Negative	Negative	Negative	Negative	Negative	Negative	Negative	Negative	Negative	Negative	Not tested	Negative	Negative	Positive	Positive	Negative	Medium	590	412	90
F	70	Viral hepatitis	Positive	Negative	Not tested	Negative	Negative	Negative	Negative	Negative	Negative	Negative	Negative	Not tested	Not tested	Not tested	Not tested	Not tested	Not tested	Low	49	48	38
M	45	Other hepatitis	Negative	Positive	Negative	Negative	Negative	Negative	Negative	Negative	Negative	Negative	Negative	Not tested	Negative	Negative	Positive	Negative	Negative	Low	44	44	94
F	61	Other hepatitis	Not tested	Negative	Not tested	Negative	Negative	Negative	Negative	Positive	Negative	Negative	Negative	Not tested	Negative	Negative	Positive	Negative	Negative	High	165	111	11
M	20	Other hepatitis	Positive	Negative	Negative	Negative	Negative	Negative	Negative	Negative	Negative	Negative	Negative	Positive	Not tested	Negative	Positive	Negative	Negative	Low	Not tested	Not tested	Not tested
F	66	Viral hepatitis	Positive	Negative	Not tested	Negative	Negative	Negative	Negative	Negative	Negative	Negative	Negative	Not tested	Not tested	Negative	Positive	Positive	Negative	Low	43	14	80
F	52	Viral hepatitis	Negative	Negative	Negative	Negative	Negative	Negative	Negative	Negative	Negative	Negative	Negative	Positive	Positive	Negative	Positive	Negative	Negative	Low	349	869	218
F	58	Other hepatitis	Not tested	Not tested	Not tested	Negative	Negative	Negative	Negative	Negative	Negative	Negative	Negative	Not tested	Not tested	Negative	Negative	Negative	Negative	Not tested	907	953	891
F	53	Viral hepatitis	Negative	Negative	Not tested	Negative	Borderline	Negative	Positive	Negative	Negative	Negative	Negative	Not tested	Not tested	Not tested	Not tested	Not tested	Not tested	Medium	86	105	135
M	50	Other hepatitis	Negative	Negative	Negative	Negative	Negative	Negative	Negative	Negative	Negative	Negative	Negative	Not tested	Negative	Negative	Negative	Negative	Negative	Low	162	59	101
F	60	Other hepatitis	Not tested	Not tested	Not tested	Negative	Negative	Negative	Negative	Negative	Negative	Negative	Negative	Not tested	Negative	Negative	Negative	Positive	Negative	Low	228	365	537
F	73	Viral hepatitis	Positive	Negative	Not tested	Negative	Negative	Negative	Positive	Negative	Borderline	Negative	Negative	Not tested	Not tested	Negative	Positive	Positive	Negative	Medium	49	54	76
M	34	Other hepatitis	Negative	Negative	Negative	Negative	Negative	Negative	Negative	Negative	Negative	Negative	Negative	Not tested	Negative	Negative	Positive	Negative	Negative	Low	Not tested	Not tested	Not tested
M	41	Other hepatitis	Not tested	Negative	Not tested	Negative	Negative	Negative	Negative	Negative	Negative	Negative	Negative	Not tested	Negative	Negative	Positive	Negative	Negative	Low	53	72	400
M	55	Nonalcoholic steatohepatitis	Negative	Negative	Negative	Negative	Negative	Negative	Negative	Negative	Negative	Negative	Negative	Not tested	Not tested	Negative	Negative	Negative	Negative	High	Not tested	Not tested	Not tested
F	18	Other hepatitis	Negative	Negative	Not tested	Negative	Negative	Negative	Negative	Negative	Borderline	Negative	Negative	Not tested	Negative	Negative	Negative	Negative	Negative	Low	690	522	173
F	42	Other hepatitis	Negative	Negative	Negative	Negative	Borderline	Negative	Negative	Negative	Negative	Negative	Negative	Negative	Negative	Negative	Positive	Positive	Negative	Low	31	62	190
M	35	Other hepatitis	Negative	Negative	Negative	Negative	Negative	Negative	Negative	Negative	Negative	Negative	Negative	Not tested	Negative	Negative	Positive	Negative	Negative	Low	40	63	134
M	26	Nonalcoholic steatohepatitis	Negative	Negative	Negative	Negative	Negative	Negative	Negative	Negative	Negative	Negative	Negative	Not tested	Negative	Negative	Positive	Negative	Negative	Low	35	86	38
F	26	Autoimmune hepatitis	Positive	Negative	Negative	Negative	Negative	Negative	Borderline	Positive	Negative	Negative	Negative	Not tested	Not tested	Negative	Positive	Negative	Negative	Low	52	142	52
F	66	Autoimmune hepatitis	Positive	Negative	Positive	Negative	Negative	Negative	Negative	Negative	Negative	Negative	Negative	Positive	Negative	Negative	Negative	Positive	Negative	High	151	265	56
F	51	Other hepatitis	Positive	Negative	Negative	Negative	Negative	Negative	Negative	Negative	Negative	Negative	Negative	Negative	Negative	Negative	Positive	Negative	Negative	Low	32	31	58
F	54	Other hepatitis	Negative	Negative	Not tested	Negative	Negative	Negative	Negative	Negative	Negative	Negative	Negative	Not tested	Negative	Negative	Positive	Negative	Negative	Low	66	21	71
F	52	Other hepatitis	Not tested	Negative	Not tested	Negative	Negative	Negative	Negative	Positive	Negative	Negative	Negative	Not tested	Negative	Negative	Negative	Negative	Negative	Low	130	599	189
F	60	Autoimmune hepatitis	Positive	Negative	Positive	Negative	Negative	Negative	Negative	Positive	Negative	Negative	Negative	Not tested	Negative	Negative	Positive	Negative	Negative	High	483	45	1136
F	21	Autoimmune hepatitis	Positive	Not tested	Not tested	Negative	Negative	Negative	Negative	Negative	Negative	Negative	Negative	Not tested	Not tested	Not tested	Not tested	Not tested	Not tested	Not tested	64	79	24
F	89	Other hepatitis	Negative	Negative	Negative	Negative	Negative	Positive	Negative	Negative	Negative	Negative	Negative	Not tested	Negative	Negative	Negative	Positive	Negative	Low	160	354	178
M	64	Other hepatitis	Positive	Negative	Negative	Negative	Negative	Negative	Negative	Negative	Negative	Negative	Negative	Positive	Negative	Negative	Positive	Negative	Negative	Low	32	20	41
F	53	Other hepatitis	Positive	Negative	Negative	Negative	Borderline	Negative	Negative	Negative	Negative	Negative	Negative	Positive	Negative	Negative	Positive	Negative	Negative	Low	26	43	98
M	43	Viral hepatitis	Negative	Negative	Negative	Negative	Negative	Negative	Negative	Negative	Negative	Negative	Negative	Negative	Negative	Positive	Negative	Positive	Negative	Low	403	240	Not tested
M	37	Viral hepatitis	Negative	Negative	Not tested	Negative	Negative	Negative	Negative	Negative	Negative	Negative	Negative	Negative	Not tested	Negative	Positive	Negative	Negative	Low	89	124	143
F	60	Other hepatitis	Negative	Negative	Not tested	Negative	Negative	Negative	Negative	Negative	Negative	Negative	Negative	Not tested	Not tested	Negative	Positive	Negative	Negative	Low	47	31	134
M	62	Viral hepatitis	Negative	Negative	Negative	Negative	Negative	Negative	Negative	Negative	Negative	Negative	Negative	Positive	Not tested	Negative	Negative	Negative	Negative	Low	Not tested	Not tested	Not tested
F	53	Other hepatitis	Negative	Negative	Negative	Negative	Negative	Negative	Negative	Negative	Negative	Negative	Negative	Not tested	Negative	Negative	Negative	Positive	Negative	Low	21	20	173
M	51	Other hepatitis	Negative	Negative	Negative	Negative	Negative	Negative	Negative	Negative	Borderline	Negative	Negative	Negative	Not tested	Negative	Positive	Positive	Negative	Low	27	52	1153
F	45	Other hepatitis	Negative	Negative	Negative	Negative	Negative	Negative	Positive	Negative	Negative	Negative	Negative	Not tested	Negative	Negative	Positive	Negative	Negative	Low	811	1614	Not tested
F	65	Other hepatitis	Not tested	Negative	Positive	Negative	Negative	Negative	Positive	Positive	Negative	Negative	Negative	Not tested	Negative	Negative	Positive	Negative	Negative	High	276	26	324
M	60	Other hepatitis	Negative	Negative	Negative	Negative	Negative	Negative	Negative	Negative	Negative	Negative	Negative	Positive	Negative	Negative	Negative	Positive	Negative	Low	16	8	45
F	55	Autoimmune hepatitis	Positive	Negative	Negative	Negative	Negative	Negative	Positive	Positive	Borderline	Negative	Negative	Not tested	Negative	Negative	Positive	Positive	Negative	High	55	52	296
F	36	Autoimmune hepatitis	Positive	Positive	Not tested	Negative	Negative	Negative	Negative	Negative	Negative	Negative	Positive	Positive	Not tested	Negative	Positive	Negative	Negative	Medium	63	136	739
M	54	Viral hepatitis	Negative	Positive	Negative	Negative	Negative	Negative	Negative	Negative	Negative	Negative	Negative	Positive	Negative	Negative	Negative	Positive	Negative	Low	39	26	31
F	26	Other hepatitis	Positive	Negative	Negative	Negative	Negative	Negative	Positive	Negative	Negative	Negative	Negative	Positive	Negative	Negative	Positive	Negative	Negative	Low	517	359	100
M	28	Viral hepatitis	Negative	Positive	Negative	Negative	Negative	Negative	Negative	Negative	Negative	Negative	Negative	Negative	Negative	Positive	Positive	Positive	Negative	High	483	554	313
F	71	Nonalcoholic steatohepatitis	Positive	Negative	Positive	Negative	Borderline	Negative	Negative	Negative	Negative	Negative	Negative	Positive	Not tested	Negative	Positive	Positive	Negative	Low	85	62	240
M	18	Viral hepatitis	Negative	Negative	Not tested	Negative	Negative	Negative	Negative	Negative	Negative	Negative	Negative	Not tested	Not tested	Negative	Negative	Negative	Negative	Low	Not tested	Not tested	Not tested
M	59	Viral hepatitis	Negative	Negative	Negative	Negative	Negative	Negative	Negative	Negative	Negative	Negative	Positive	Positive	Borderline(1.03)	Negative	Negative	Positive	Negative	Low	179	391	540
M	60	Viral hepatitis	Positive	Positive	Negative	Negative	Negative	Negative	Positive	Negative	Negative	Negative	Negative	Positive	Positive	Negative	Negative	Negative	Negative	Low	4625	6395	202
M	68	Viral hepatitis	Positive	Negative	Negative	Negative	Positive	Negative	Negative	Negative	Negative	Negative	Negative	Not tested	Not tested	Negative	Negative	Positive	Negative	Medium	66	25	259
F	46	Other hepatitis	Not tested	Negative	Not tested	Negative	Negative	Negative	Negative	Negative	Negative	Negative	Negative	Negative	Not tested	Negative	Positive	Not tested	Negative	Low	Not tested	Not tested	Not tested
F	60	Autoimmune hepatitis	Positive	Negative	Positive	Negative	Negative	Negative	Negative	Negative	Negative	Negative	Negative	Not tested	Negative	Negative	Positive	Not tested	Positive	High	373	177	Not tested
M	72	Other hepatitis	Not tested	Negative	Not tested	Borderline	Borderline	Negative	Positive	Negative	Positive	Negative	Negative	Not tested	Not tested	Negative	Positive	Positive	Negative	Low	50	67	Not tested
F	38	Other hepatitis	Negative	Negative	Negative	Negative	Negative	Negative	Negative	Negative	Positive	Negative	Negative	Not tested	Negative	Negative	Positive	Negative	Negative	High	249	98	1216
F	44	Autoimmune hepatitis	Positive	Not tested	Not tested	Negative	Borderline	Negative	Positive	Negative	Positive	Negative	Negative	Not tested	Not tested	Not tested	Not tested	Not tested	Not tested	High	201	287	Not tested
M	66	Other hepatitis	Positive	Negative	Not tested	Negative	Negative	Negative	Negative	Negative	Negative	Negative	Negative	Not tested	Not tested	Negative	Positive	Negative	Negative	Low	59	67	148
F	57	Autoimmune hepatitis	Positive	Negative	Not tested	Negative	Negative	Negative	Negative	Negative	Negative	Negative	Negative	Not tested	Not tested	Negative	Positive	Positive	Negative	Low	81	21	108
M	73	Other hepatitis	Negative	Negative	Negative	Negative	Negative	Negative	Negative	Negative	Negative	Negative	Negative	Not tested	Negative	Negative	Negative	Negative	Negative	Low	337	264	817
F	57	Viral hepatitis	Negative	Negative	Not tested	Negative	Negative	Negative	Negative	Negative	Negative	Negative	Negative	Not tested	Not tested	Not tested	Not tested	Not tested	Not tested	Low	38	73	Not tested
M	36	Viral hepatitis	Negative	Negative	Negative	Negative	Negative	Negative	Positive	Negative	Borderline	Negative	Negative	Positive	Not tested	Positive	Negative	Positive	Negative	Medium	144	149	45
F	40	Viral hepatitis	Negative	Negative	Negative	Negative	Negative	Negative	Negative	Negative	Negative	Negative	Negative	Positive	Positive	Negative	Negative	Negative	Negative	Low	5586	3802	331
M	37	Other hepatitis	Negative	Negative	Not tested	Negative	Negative	Negative	Negative	Negative	Negative	Negative	Negative	Not tested	Negative	Negative	Positive	Negative	Negative	Low	45	28	21
M	23	Other hepatitis	Negative	Negative	Negative	Negative	Negative	Negative	Negative	Borderline	Negative	Negative	Negative	Positive	Negative	Negative	Positive	Negative	Negative	Low	3288	7204	283
M	48	Other hepatitis	Negative	Negative	Negative	Negative	Negative	Negative	Negative	Negative	Negative	Negative	Negative	Positive	Negative	Negative	Positive	Positive	Negative	Low	1631	1445	569
F	51	Other hepatitis	Negative	Negative	Negative	Negative	Negative	Negative	Negative	Negative	Negative	Negative	Negative	Positive	Negative	Negative	Positive	Negative	Negative	Low	35	48	60
F	65	Viral hepatitis	Positive	Negative	Not tested	Negative	Negative	Negative	Negative	Negative	Negative	Negative	Negative	Not tested	Not tested	Not tested	Not tested	Not tested	Not tested	Low	30	18	21
F	58	Viral hepatitis	Positive	Negative	Positive	Negative	Negative	Negative	Negative	Negative	Negative	Negative	Negative	Not tested	Negative	Negative	Positive	Negative	Negative	High	421	206	683
F	59	Nonalcoholic steatohepatitis	Positive	Not tested	Negative	Negative	Negative	Negative	Negative	Negative	Positive	Negative	Negative	Not tested	Not tested	Not tested	Not tested	Not tested	Not tested	Low	50	75	21
F	52	Viral hepatitis	Positive	Negative	Negative	Negative	Negative	Negative	Negative	Borderline	Negative	Negative	Negative	Positive	Positive	Negative	Positive	Negative	Negative	Low	356	1682	307
F	41	Other hepatitis	Positive	Negative	Negative	Negative	Negative	Negative	Negative	Negative	Negative	Negative	Negative	Positive	Negative	Negative	Positive	Negative	Negative	Medium	361	797	24
M	38	Viral hepatitis	Negative	Negative	Negative	Negative	Borderline	Negative	Negative	Negative	Negative	Negative	Negative	Positive	Positive	Negative	Positive	Negative	Not tested	Low	2151	2401	725
F	61	Other hepatitis	Positive	Positive	Positive	Negative	Negative	Negative	Negative	Negative	Negative	Negative	Negative	Positive	Negative	Negative	Positive	Positive	Negative	Medium	64	81	193
F	41	Other hepatitis	Negative	Negative	Negative	Negative	Negative	Negative	Negative	Negative	Negative	Negative	Negative	Not tested	Negative	Negative	Negative	Negative	Negative	Low	275	824	581
F	73	Other hepatitis	Positive	Negative	Positive	Negative	Negative	Negative	Negative	Negative	Negative	Negative	Negative	Positive	Negative	Negative	Negative	Negative	Negative	High	1140	717	333
F	62	Viral hepatitis	Positive	Negative	Negative	Negative	Borderline	Negative	Negative	Negative	Borderline	Negative	Negative	Positive	Negative	Positive	Negative	Positive	Negative	Low	38	34	85
F	33	Other hepatitis	Negative	Negative	Negative	Negative	Negative	Negative	Negative	Negative	Negative	Negative	Negative	Not tested	Negative	Negative	Positive	Negative	Negative	Low	223	123	119
F	57	Other hepatitis	Negative	Negative	Negative	Negative	Negative	Negative	Negative	Negative	Negative	Negative	Negative	Positive	Negative	Negative	Positive	Positive	Negative	Low	30	38	81
F	43	Other hepatitis	Negative	Negative	Negative	Negative	Negative	Negative	Negative	Negative	Negative	Negative	Negative	Negative	Negative	Negative	Positive	Positive	Negative	Low	25	40	158
F	59	Viral hepatitis	Positive	Negative	Not tested	Negative	Negative	Negative	Negative	Negative	Negative	Negative	Negative	Not tested	Not tested	Not tested	Not tested	Not tested	Not tested	Low	Not tested	Not tested	Not tested
M	43	Other hepatitis	Positive	Negative	Negative	Negative	Negative	Negative	Negative	Negative	Negative	Negative	Negative	Not tested	Negative	Negative	Positive	Negative	Negative	Low	Not tested	Not tested	Not tested
M	65	Other hepatitis	Negative	Negative	Negative	Negative	Negative	Negative	Positive	Negative	Negative	Negative	Negative	Not tested	Negative	Negative	Positive	Positive	Negative	Low	281	266	111
F	51	Other hepatitis	Positive	Negative	Negative	Negative	Negative	Negative	Negative	Negative	Negative	Negative	Negative	Not tested	Not tested	Negative	Negative	Not tested	Negative	High	88	55	213
M	19	Other hepatitis	Negative	Negative	Negative	Borderline	Negative	Negative	Negative	Negative	Negative	Negative	Negative	Positive	Negative	Negative	Negative	Negative	Negative	Low	22	20	22
F	43	Other hepatitis	Negative	Negative	Negative	Negative	Negative	Negative	Negative	Negative	Negative	Negative	Negative	Not tested	Negative	Negative	Positive	Positive	Negative	Medium	189	406	323
M	38	Viral hepatitis	Positive	Negative	Negative	Negative	Negative	Negative	Negative	Negative	Negative	Negative	Negative	Negative	Not tested	Positive	Negative	Positive	Negative	High	220	21	1100
M	45	Nonalcoholic steatohepatitis	Negative	Negative	Negative	Negative	Negative	Negative	Negative	Negative	Negative	Negative	Negative	Positive	Negative	Negative	Positive	Negative	Negative	Low	95	76	60
F	49	Other hepatitis	Negative	Negative	Negative	Negative	Negative	Negative	Negative	Negative	Negative	Negative	Negative	Negative	Negative	Negative	Positive	Negative	Negative	Low	313	287	118
F	41	Viral hepatitis	Positive	Negative	Positive	Negative	Negative	Negative	Negative	Negative	Negative	Negative	Negative	Positive	Positive	Negative	Positive	Negative	Negative	Medium	210	636	262
F	70	Other hepatitis	Negative	Negative	Negative	Negative	Negative	Negative	Negative	Negative	Negative	Negative	Negative	Positive	Negative	Negative	Positive	Negative	Negative	Low	115	47	189
F	28	Viral hepatitis	Negative	Negative	Negative	Negative	Negative	Negative	Negative	Negative	Negative	Negative	Negative	Positive	Positive	Negative	Negative	Negative	Not tested	Low	3623	4194	266
F	69	Other hepatitis	Positive	Negative	Negative	Negative	Negative	Negative	Positive	Positive	Positive	Negative	Negative	Positive	Negative	Negative	Positive	Negative	Negative	Low	78	93	231
M	41	Viral hepatitis	Negative	Negative	Negative	Negative	Negative	Negative	Negative	Negative	Negative	Negative	Negative	Positive	Positive	Negative	Negative	Negative	Negative	Low	443	2391	624
F	42	Other hepatitis	Negative	Negative	Negative	Negative	Negative	Negative	Negative	Negative	Negative	Negative	Negative	Negative	Negative	Negative	Negative	Not tested	Negative	Low	Not tested	Not tested	Not tested
M	63	Nonalcoholic steatohepatitis	Negative	Negative	Negative	Negative	Negative	Negative	Negative	Negative	Borderline	Negative	Negative	Positive	Not tested	Negative	Negative	Negative	Negative	Low	Not tested	Not tested	Not tested
M	73	Other hepatitis	Positive	Negative	Positive	Negative	Negative	Negative	Negative	Negative	Negative	Negative	Negative	Not tested	Not tested	Negative	Positive	Negative	Negative	Low	15	14	Not tested
M	23	Other hepatitis	Negative	Negative	Negative	Negative	Negative	Negative	Negative	Negative	Negative	Negative	Negative	Borderline (0.89)	Negative	Negative	Positive	Negative	Negative	Low	73	22	85
M	25	Other hepatitis	Negative	Negative	Negative	Negative	Borderline	Negative	Negative	Negative	Positive	Negative	Negative	Not tested	Negative	Negative	Negative	Negative	Negative	Low	Not tested	Not tested	Not tested
M	60	Other hepatitis	Positive	Negative	Positive	Negative	Negative	Negative	Negative	Negative	Positive	Negative	Positive	Not tested	Not tested	Negative	Negative	Negative	Negative	High	125	29	275
M	45	Other hepatitis	Negative	Negative	Negative	Negative	Negative	Negative	Negative	Negative	Negative	Negative	Negative	Not tested	Negative	Negative	Positive	Negative	Negative	Low	21	36	278
F	48	Other hepatitis	Positive	Not tested	Not tested	Negative	Negative	Negative	Negative	Negative	Positive	Negative	Negative	Not tested	Not tested	Not tested	Not tested	Not tested	Not tested	Low	Not tested	Not tested	Not tested
F	49	Other hepatitis	Negative	Negative	Negative	Borderline	Negative	Negative	Positive	Negative	Positive	Negative	Negative	Positive	Negative	Negative	Positive	Positive	Negative	High	114	33	74
M	50	Nonalcoholic steatohepatitis	Negative	Negative	Negative	Negative	Negative	Negative	Negative	Negative	Negative	Negative	Negative	Not tested	Negative	Negative	Positive	Negative	Negative	Low	57	107	Not tested
F	43	Viral hepatitis	Positive	Negative	Negative	Negative	Negative	Negative	Negative	Negative	Negative	Negative	Negative	Positive	Negative	Negative	Negative	Negative	Negative	Low	148	124	164
F	50	Nonalcoholic steatohepatitis	Negative	Negative	Negative	Negative	Negative	Negative	Negative	Negative	Negative	Negative	Negative	Positive	Negative	Negative	Negative	Not tested	Negative	Low	24	18	781
M	35	Other hepatitis	Negative	Negative	Negative	Negative	Negative	Negative	Negative	Negative	Borderline	Negative	Negative	Not tested	Negative	Negative	Positive	Negative	Negative	Low	236	291	294
M	40	Other hepatitis	Negative	Positive	Negative	Negative	Negative	Negative	Negative	Negative	Negative	Negative	Negative	Positive	Not tested	Negative	Positive	Negative	Negative	Low	31	54	59
M	30	Viral hepatitis	Negative	Negative	Negative	Negative	Negative	Negative	Negative	Negative	Negative	Negative	Negative	Positive	Positive	Negative	Positive	Negative	Negative	Low	2377	5004	508
F	52	Viral hepatitis	Negative	Negative	Negative	Negative	Negative	Negative	Negative	Negative	Negative	Negative	Negative	Not tested	Negative	Negative	Negative	Negative	Negative	High	72	11	Not tested
F	55	Viral hepatitis	Negative	Not tested	Not tested	Negative	Positive	Negative	Negative	Negative	Negative	Negative	Negative	Positive	Positive	Negative	Negative	Negative	Negative	High	1010	3649	246
F	52	Other hepatitis	Positive	Negative	Negative	Negative	Positive	Negative	Positive	Positive	Positive	Negative	Negative	Positive	Not tested	Negative	Positive	Negative	Negative	High	24	22	51
F	49	Other hepatitis	Negative	Positive	Negative	Negative	Negative	Negative	Negative	Negative	Negative	Negative	Negative	Not tested	Borderline(1.08)	Negative	Positive	Positive	Negative	Low	Not tested	Not tested	Not tested
F	60	Other hepatitis	Negative	Negative	Positive	Negative	Negative	Negative	Negative	Negative	Negative	Negative	Negative	Positive	Negative	Negative	Positive	Positive	Negative	Low	28	23	16
F	47	Viral hepatitis	Not tested	Not tested	Not tested	Negative	Negative	Negative	Positive	Positive	Negative	Negative	Negative	Not tested	Not tested	Not tested	Not tested	Not tested	Not tested	Not tested	70	62	217
F	21	Other hepatitis	Not tested	Not tested	Not tested	Borderline	Negative	Negative	Negative	Negative	Negative	Negative	Negative	Not tested	Negative	Negative	Negative	Negative	Negative	Low	243	183	232
F	57	Other hepatitis	Negative	Negative	Negative	Negative	Negative	Negative	Negative	Negative	Borderline	Negative	Negative	Not tested	Not tested	Negative	Positive	Negative	Negative	Low	199	82	413
F	76	Other hepatitis	Positive	Negative	Negative	Negative	Negative	Negative	Negative	Negative	Negative	Negative	Negative	Positive	Not tested	Negative	Positive	Positive	Negative	Low	46	45	131
F	50	Other hepatitis	Negative	Negative	Negative	Negative	Negative	Negative	Negative	Negative	Negative	Negative	Negative	Not tested	Negative	Negative	Negative	Negative	Negative	Low	Not tested	Not tested	Not tested
F	62	Other hepatitis	Positive	Negative	Negative	Negative	Negative	Negative	Negative	Negative	Borderline	Negative	Negative	Not tested	Not tested	Negative	Positive	Negative	Negative	Low	24	23	25
F	51	Viral hepatitis	Positive	Not tested	Not tested	Negative	Negative	Negative	Borderline	Positive	Negative	Negative	Negative	Not tested	Not tested	Negative	Positive	Not tested	Negative	Low	37	42	Not tested
M	49	Viral hepatitis	Not tested	Negative	Not tested	Negative	Negative	Negative	Negative	Negative	Negative	Negative	Negative	Positive	Positive	Negative	Negative	Negative	Negative	Low	1839	2909	434
F	50	Other hepatitis	Positive	Negative	Negative	Negative	Negative	Negative	Positive	Positive	Positive	Negative	Negative	Negative	Negative	Negative	Negative	Negative	Negative	Low	86	64	503
F	76	Autoimmune hepatitis	Positive	Negative	Negative	Negative	Negative	Negative	Negative	Negative	Positive	Negative	Negative	Positive	Not tested	Negative	Positive	Positive	Negative	High	34	11	19
F	64	Other hepatitis	Negative	Negative	Negative	Negative	Negative	Negative	Negative	Negative	Negative	Negative	Negative	Not tested	Negative	Negative	Positive	Positive	Negative	High	66	10	110
F	58	Other hepatitis	Negative	Negative	Negative	Negative	Negative	Negative	Negative	Negative	Negative	Negative	Negative	Positive	Negative	Negative	Positive	Positive	Negative	Low	35	41	10
F	26	Other hepatitis	Not tested	Not tested	Not tested	Negative	Negative	Negative	Negative	Negative	Negative	Negative	Negative	Not tested	Negative	Negative	Positive	Not tested	Negative	Not tested	95	74	Not tested
M	59	Other hepatitis	Negative	Positive	Negative	Negative	Negative	Negative	Negative	Negative	Negative	Negative	Negative	Not tested	Not tested	Negative	Positive	Positive	Negative	Low	34	14	126
F	46	Other hepatitis	Negative	Negative	Negative	Negative	Negative	Negative	Negative	Negative	Negative	Negative	Negative	Positive	Negative	Negative	Positive	Negative	Negative	Low	302	113	51
M	39	Other hepatitis	Negative	Negative	Negative	Negative	Negative	Negative	Negative	Negative	Negative	Negative	Negative	Not tested	Negative	Negative	Positive	Negative	Negative	Low	Not tested	Not tested	Not tested
M	55	Other hepatitis	Negative	Negative	Negative	Negative	Negative	Negative	Negative	Negative	Negative	Negative	Negative	Positive	Negative	Negative	Positive	Positive	Negative	Low	171	503	158
F	67	Other hepatitis	Negative	Negative	Negative	Negative	Negative	Negative	Negative	Negative	Negative	Negative	Negative	Not tested	Negative	Negative	Positive	Negative	Negative	Low	Not tested	Not tested	Not tested
F	34	Other hepatitis	Negative	Negative	Negative	Negative	Negative	Negative	Negative	Negative	Negative	Negative	Negative	Negative	Not tested	Negative	Positive	Negative	Negative	Low	Not tested	Not tested	Not tested
F	74	Nonalcoholic steatohepatitis	Negative	Positive	Negative	Negative	Negative	Negative	Negative	Negative	Negative	Negative	Negative	Positive	Negative	Negative	Positive	Positive	Negative	Low	86	34	56
F	85	Other hepatitis	Positive	Negative	Negative	Negative	Negative	Negative	Negative	Negative	Negative	Negative	Negative	Positive	Negative	Negative	Positive	Positive	Negative	Low	500	39	1112
F	31	Other hepatitis	Negative	Negative	Negative	Negative	Negative	Negative	Negative	Negative	Negative	Negative	Negative	Positive	Negative	Negative	Positive	Negative	Negative	Low	68	36	22
M	51	Nonalcoholic steatohepatitis	Negative	Negative	Negative	Negative	Negative	Negative	Negative	Negative	Negative	Negative	Negative	Not tested	Negative	Negative	Positive	Positive	Negative	Low	Not tested	Not tested	Not tested
F	29	Nonalcoholic steatohepatitis	Negative	Negative	Negative	Negative	Negative	Negative	Negative	Negative	Negative	Negative	Negative	Negative	Not tested	Negative	Positive	Negative	Negative	Low	74	137	104
M	29	Other hepatitis	Negative	Negative	Negative	Negative	Negative	Negative	Negative	Positive	Negative	Negative	Negative	Not tested	Negative	Negative	Negative	Negative	Negative	Low	474	732	450
F	38	Nonalcoholic steatohepatitis	Negative	Negative	Negative	Negative	Negative	Negative	Negative	Negative	Negative	Negative	Negative	Not tested	Negative	Negative	Positive	Negative	Negative	Low	558	274	Not tested
M	19	Viral hepatitis	Negative	Not tested	Negative	Negative	Negative	Negative	Negative	Negative	Negative	Negative	Negative	Positive	Not tested	Not tested	Not tested	Not tested	Not tested	Low	29	45	44
M	66	Other hepatitis	Positive	Negative	Negative	Negative	Negative	Negative	Negative	Negative	Negative	Negative	Negative	Not tested	Negative	Negative	Positive	Positive	Negative	Low	524	549	195
F	57	Other hepatitis	Negative	Positive	Negative	Negative	Negative	Negative	Negative	Negative	Negative	Negative	Negative	Positive	Not tested	Negative	Positive	Negative	Negative	Low	18	18	105
M	60	Other hepatitis	Positive	Positive	Not tested	Negative	Negative	Negative	Negative	Negative	Negative	Negative	Negative	Not tested	Not tested	Negative	Positive	Positive	Negative	Low	195	83	420
F	48	Other hepatitis	Positive	Negative	Negative	Negative	Negative	Negative	Negative	Negative	Negative	Negative	Negative	Positive	Negative	Positive	Negative	Positive	Negative	Low	23	13	21
M	57	Autoimmune hepatitis	Positive	Negative	Not tested	Borderline	Negative	Negative	Negative	Negative	Negative	Negative	Negative	Not tested	Not tested	Not tested	Not tested	Not tested	Not tested	Medium	98	53	111
M	34	Viral hepatitis	Negative	Negative	Negative	Negative	Negative	Negative	Negative	Negative	Negative	Negative	Negative	Positive	Positive	Negative	Positive	Positive	Negative	Low	1030	1643	388
F	64	Other hepatitis	Negative	Negative	Negative	Negative	Negative	Negative	Negative	Negative	Negative	Negative	Negative	Positive	Negative	Negative	Positive	Negative	Negative	Low	96	207	91
F	57	Other hepatitis	Negative	Positive	Negative	Negative	Negative	Negative	Negative	Negative	Negative	Negative	Negative	Not tested	Not tested	Not tested	Not tested	Not tested	Not tested	Low	35	37	48
F	39	Other hepatitis	Negative	Negative	Negative	Negative	Borderline	Negative	Negative	Negative	Negative	Negative	Negative	Negative	Negative	Negative	Positive	Negative	Negative	Low	18	21	25
M	54	Nonalcoholic steatohepatitis	Negative	Negative	Positive	Negative	Negative	Negative	Negative	Negative	Negative	Negative	Negative	Not tested	Negative	Negative	Positive	Positive	Negative	Low	41	71	50
M	33	Other hepatitis	Negative	Negative	Negative	Negative	Negative	Negative	Negative	Negative	Negative	Negative	Negative	Positive	Negative	Negative	Positive	Negative	Negative	Low	Not tested	Not tested	Not tested
F	63	Autoimmune hepatitis	Not tested	Negative	Not tested	Negative	Negative	Negative	Positive	Negative	Negative	Negative	Negative	Positive	Not tested	Negative	Not tested	Positive	Negative	High	44	30	31
F	77	Autoimmune hepatitis	Not tested	Negative	Not tested	Negative	Positive	Negative	Borderline	Negative	Negative	Negative	Negative	Not tested	Not tested	Negative	Not tested	Negative	Negative	High	27	4	14
M	50	Other hepatitis	Negative	Negative	Negative	Negative	Negative	Negative	Negative	Negative	Negative	Negative	Negative	Positive	Negative	Negative	Negative	Negative	Negative	Low	28	41	196
F	38	Other hepatitis	Negative	Positive	Negative	Negative	Negative	Negative	Negative	Negative	Negative	Negative	Negative	Positive	Negative	Negative	Positive	Negative	Negative	Low	28	17	189
F	50	Other hepatitis	Negative	Negative	Negative	Negative	Negative	Negative	Negative	Negative	Negative	Negative	Negative	Negative	Negative	Negative	Positive	Negative	Negative	Low	90	146	26
M	71	Autoimmune hepatitis	Not tested	Positive	Not tested	Negative	Negative	Negative	Negative	Negative	Negative	Negative	Negative	Not tested	Not tested	Not tested	Not tested	Not tested	Not tested	High	507	139	329
F	57	Autoimmune hepatitis	Positive	Negative	Negative	Negative	Negative	Negative	Negative	Positive	Negative	Negative	Positive	Not tested	Not tested	Not tested	Not tested	Negative	Not tested	High	250	82	32
F	52	Other hepatitis	Positive	Negative	Negative	Negative	Negative	Negative	Negative	Negative	Negative	Negative	Negative	Positive	Not tested	Negative	Negative	Positive	Negative	Low	60	123	48
F	61	Other hepatitis	Not tested	Not tested	Not tested	Negative	Negative	Negative	Negative	Negative	Negative	Negative	Negative	Not tested	Negative	Negative	Positive	Negative	Not tested	Low	581	1127	Not tested
F	55	Other hepatitis	Not tested	Negative	Not tested	Negative	Negative	Negative	Negative	Negative	Negative	Negative	Negative	Not tested	Negative	Negative	Negative	Negative	Negative	Low	118	369	162
M	41	Viral hepatitis	Negative	Negative	Negative	Negative	Negative	Negative	Negative	Negative	Negative	Negative	Negative	Not tested	Negative	Negative	Positive	Positive	Negative	Low	67	141	Not tested
F	61	Other hepatitis	Positive	Negative	Negative	Negative	Negative	Negative	Negative	Negative	Negative	Negative	Negative	Positive	Not tested	Negative	Negative	Positive	Negative	Low	29	26	10
F	19	Other hepatitis	Positive	Negative	Negative	Negative	Negative	Negative	Negative	Positive	Negative	Negative	Negative	Positive	Negative	Negative	Negative	Negative	Negative	High	Not tested	Not tested	Not tested
F	63	Other hepatitis	Positive	Negative	Negative	Negative	Negative	Negative	Negative	Negative	Negative	Negative	Negative	Positive	Negative	Negative	Negative	Positive	Negative	High	194	38	24
F	78	Other hepatitis	Negative	Negative	Negative	Negative	Negative	Negative	Negative	Negative	Negative	Negative	Negative	Positive	Negative	Negative	Positive	Not tested	Negative	Low	348	226	972
M	37	Other hepatitis	Negative	Negative	Negative	Negative	Negative	Negative	Negative	Negative	Negative	Negative	Negative	Not tested	Negative	Negative	Negative	Negative	Negative	Low	Not tested	Not tested	Not tested
F	59	Other hepatitis	Negative	Negative	Negative	Borderline	Negative	Negative	Negative	Negative	Negative	Negative	Negative	Positive	Negative	Negative	Negative	Negative	Negative	Low	124	177	136
F	56	Other hepatitis	Positive	Negative	Positive	Negative	Negative	Negative	Negative	Negative	Negative	Negative	Negative	Positive	Not tested	Negative	Positive	Negative	Negative	Low	21	20	17
F	56	Nonalcoholic steatohepatitis	Positive	Negative	Negative	Negative	Negative	Negative	Negative	Negative	Borderline	Negative	Negative	Not tested	Not tested	Not tested	Not tested	Not tested	Not tested	Low	26	23	23
F	73	Other hepatitis	Positive	Negative	Negative	Negative	Negative	Negative	Negative	Negative	Borderline	Negative	Negative	Positive	Not tested	Negative	Positive	Positive	Negative	High	61	21	102
M	68	Other hepatitis	Negative	Negative	Negative	Negative	Negative	Negative	Negative	Negative	Negative	Negative	Negative	Not tested	Negative	Negative	Positive	Positive	Negative	Medium	Not tested	Not tested	Not tested
F	54	Autoimmune hepatitis	Not tested	Not tested	Not tested	Negative	Negative	Negative	Negative	Negative	Negative	Negative	Negative	Not tested	Not tested	Not tested	Not tested	Negative	Not tested	Medium	46	29	151
M	61	Other hepatitis	Negative	Negative	Negative	Negative	Negative	Negative	Negative	Negative	Negative	Negative	Negative	Positive	Negative	Negative	Positive	Negative	Negative	Low	45	85	Not tested
F	36	Other hepatitis	Negative	Negative	Negative	Negative	Negative	Negative	Negative	Negative	Negative	Negative	Negative	Not tested	Not tested	Not tested	Not tested	Not tested	Not tested	Low	19	15	13
F	79	Other hepatitis	Negative	Negative	Negative	Negative	Negative	Negative	Negative	Negative	Negative	Negative	Negative	Not tested	Negative	Negative	Positive	Positive	Negative	Low	Not tested	Not tested	Not tested
F	30	Other hepatitis	Not tested	Negative	Negative	Negative	Negative	Negative	Negative	Negative	Negative	Negative	Negative	Not tested	Negative	Negative	Positive	Negative	Negative	Medium	303	255	128
F	31	Nonalcoholic steatohepatitis	Negative	Negative	Negative	Negative	Negative	Negative	Negative	Negative	Negative	Negative	Negative	Negative	Not tested	Negative	Negative	Negative	Negative	Low	Not tested	Not tested	Not tested
M	28	Other hepatitis	Negative	Positive	Negative	Borderline	Negative	Negative	Negative	Negative	Negative	Negative	Negative	Not tested	Negative	Positive	Negative	Positive	Negative	Medium	905	2623	55
M	87	Other hepatitis	Negative	Negative	Positive	Negative	Negative	Negative	Positive	Negative	Negative	Negative	Negative	Positive	Negative	Negative	Negative	Negative	Negative	Low	72	25	129
F	53	Other hepatitis	Positive	Negative	Negative	Negative	Negative	Negative	Negative	Negative	Negative	Negative	Negative	Not tested	Negative	Negative	Positive	Positive	Negative	Low	535	629	288
M	55	Other hepatitis	Negative	Positive	Negative	Negative	Negative	Negative	Negative	Negative	Negative	Negative	Negative	Positive	Negative	Negative	Positive	Negative	Negative	Low	24	31	24
F	60	Other hepatitis	Negative	Positive	Negative	Negative	Negative	Negative	Negative	Negative	Negative	Negative	Negative	Positive	Negative	Negative	Positive	Positive	Negative	Low	32	51	31
F	36	Other hepatitis	Positive	Positive	Negative	Negative	Negative	Negative	Negative	Positive	Negative	Negative	Negative	Negative	Negative	Negative	Positive	Negative	Negative	Low	28	19	12
F	35	Other hepatitis	Negative	Negative	Negative	Negative	Negative	Negative	Negative	Negative	Negative	Negative	Negative	Negative	Negative	Negative	Positive	Negative	Negative	Low	35	51	66
F	59	Other hepatitis	Negative	Not tested	Negative	Negative	Negative	Negative	Negative	Negative	Negative	Negative	Negative	Not tested	Negative	Negative	Positive	Negative	Negative	Not tested	168	527	175
M	72	Other hepatitis	Negative	Negative	Negative	Borderline	Negative	Negative	Positive	Negative	Negative	Positive	Negative	Positive	Negative	Negative	Positive	Positive	Negative	High	24	27	42
M	50	Autoimmune hepatitis	Not tested	Negative	Not tested	Negative	Negative	Negative	Negative	Borderline	Negative	Negative	Negative	Positive	Not tested	Negative	Positive	Positive	Negative	High	Not tested	Not tested	Not tested
F	26	Autoimmune hepatitis	Not tested	Not tested	Not tested	Negative	Negative	Negative	Negative	Positive	Negative	Negative	Negative	Not tested	Not tested	Not tested	Not tested	Negative	Not tested	High	62	34	19
M	55	Other hepatitis	Negative	Negative	Negative	Negative	Negative	Negative	Negative	Negative	Negative	Negative	Negative	Not tested	Negative	Negative	Negative	Not tested	Negative	Low	Not tested	Not tested	Not tested
F	59	Autoimmune hepatitis	Not tested	Not tested	Not tested	Negative	Negative	Negative	Negative	Negative	Negative	Negative	Negative	Not tested	Negative	Negative	Positive	Negative	Negative	Low	41	38	330
F	54	Other hepatitis	Negative	Negative	Negative	Negative	Negative	Negative	Negative	Negative	Negative	Negative	Negative	Positive	Negative	Negative	Positive	Positive	Negative	Low	28	23	32
M	20	Other hepatitis	Negative	Negative	Negative	Negative	Negative	Negative	Negative	Negative	Negative	Negative	Negative	Negative	Negative	Negative	Negative	Negative	Negative	Low	1402	2761	177
M	39	Other hepatitis	Negative	Negative	Negative	Negative	Negative	Negative	Negative	Negative	Negative	Negative	Negative	Negative	Negative	Negative	Positive	Negative	Negative	Low	120	101	156
F	31	Other hepatitis	Negative	Positive	Negative	Negative	Negative	Negative	Negative	Negative	Negative	Negative	Negative	Positive	Positive	Negative	Positive	Negative	Negative	Low	1188	4608	406
M	34	Other hepatitis	Negative	Negative	Negative	Negative	Negative	Borderline	Negative	Negative	Negative	Negative	Negative	Not tested	Not tested	Not tested	Not tested	Not tested	Not tested	Low	50	83	411
F	55	Other hepatitis	Negative	Negative	Negative	Negative	Negative	Negative	Negative	Negative	Negative	Negative	Negative	Positive	Negative	Negative	Negative	Negative	Negative	Medium	141	222	62
F	65	Other hepatitis	Positive	Negative	Negative	Negative	Negative	Negative	Negative	Negative	Negative	Negative	Negative	Positive	Negative	Negative	Negative	Negative	Negative	Medium	46	27	30
F	49	Viral hepatitis	Negative	Negative	Positive	Negative	Negative	Negative	Negative	Negative	Negative	Negative	Negative	Positive	Not tested	Negative	Positive	Negative	Negative	Low	37	42	93
F	49	Viral hepatitis	Negative	Negative	Negative	Negative	Negative	Negative	Negative	Negative	Negative	Negative	Negative	Negative	Not tested	Positive	Negative	Positive	Negative	Low	299	14	1058
F	63	Other hepatitis	Positive	Negative	Negative	Negative	Negative	Negative	Negative	Positive	Negative	Negative	Negative	Positive	Negative	Negative	Negative	Negative	Negative	High	148	146	313
F	41	Nonalcoholic steatohepatitis	Positive	Negative	Negative	Negative	Negative	Negative	Negative	Negative	Negative	Negative	Negative	Not tested	Negative	Negative	Positive	Negative	Negative	Low	55	102	24
F	70	Autoimmune hepatitis	Positive	Negative	Positive	Negative	Negative	Negative	Positive	Negative	Negative	Negative	Negative	Positive	Negative	Negative	Positive	Positive	Negative	High	59	11	53
F	69	Nonalcoholic steatohepatitis	Negative	Negative	Negative	Borderline	Negative	Negative	Negative	Negative	Negative	Negative	Negative	Not tested	Negative	Negative	Positive	Negative	Negative	Low	66	21	39
M	58	Other hepatitis	Negative	Negative	Negative	Negative	Negative	Negative	Negative	Negative	Negative	Negative	Negative	Not tested	Negative	Negative	Positive	Positive	Negative	Low	30	47	55
F	53	Autoimmune hepatitis	Positive	Negative	Positive	Negative	Negative	Negative	Negative	Positive	Negative	Negative	Negative	Positive	Negative	Negative	Positive	Positive	Negative	High	81	93	118
F	51	Other hepatitis	Positive	Negative	Negative	Negative	Negative	Negative	Negative	Negative	Negative	Negative	Negative	Positive	Negative	Negative	Positive	Positive	Negative	Low	20	14	19
M	52	Other hepatitis	Positive	Negative	Negative	Negative	Negative	Negative	Borderline	Negative	Negative	Negative	Negative	Not tested	Negative	Negative	Positive	Positive	Negative	Low	74	112	42
F	56	Nonalcoholic steatohepatitis	Negative	Negative	Negative	Negative	Negative	Negative	Negative	Negative	Negative	Negative	Negative	Not tested	Negative	Negative	Positive	Positive	Negative	Low	26	37	31
F	35	Other hepatitis	Negative	Negative	Negative	Negative	Negative	Negative	Negative	Borderline	Negative	Negative	Negative	Not tested	Negative	Negative	Positive	Negative	Negative	Low	30	30	328
M	64	Other hepatitis	Negative	Negative	Negative	Borderline	Negative	Negative	Negative	Negative	Negative	Negative	Negative	Positive	Negative	Negative	Positive	Positive	Negative	Low	910	664	Not tested
F	51	Other hepatitis	Negative	Negative	Negative	Negative	Negative	Negative	Negative	Negative	Negative	Negative	Negative	Positive	Negative	Negative	Positive	Negative	Negative	High	424	113	243
M	34	Other hepatitis	Negative	Negative	Negative	Negative	Negative	Borderline	Negative	Negative	Negative	Negative	Negative	Not tested	Negative	Negative	Positive	Negative	Negative	Low	37	99	23
M	28	Other hepatitis	Negative	Negative	Negative	Negative	Negative	Negative	Negative	Negative	Negative	Negative	Negative	Not tested	Negative	Negative	Negative	Negative	Negative	Low	23	28	23
F	30	Other hepatitis	Negative	Negative	Negative	Negative	Negative	Negative	Negative	Negative	Negative	Negative	Negative	Negative	Not tested	Negative	Negative	Negative	Negative	Low	Not tested	Not tested	Not tested
M	68	Other hepatitis	Negative	Negative	Negative	Negative	Negative	Negative	Negative	Negative	Negative	Negative	Negative	Positive	Negative	Negative	Positive	Negative	Negative	Low	167	308	538
M	32	Other hepatitis	Negative	Negative	Negative	Negative	Negative	Negative	Negative	Negative	Negative	Negative	Negative	Positive	Not tested	Negative	Negative	Negative	Negative	Low	29	21	20
F	68	Other hepatitis	Negative	Negative	Negative	Negative	Negative	Negative	Negative	Negative	Negative	Negative	Negative	Positive	Negative	Negative	Positive	Negative	Negative	Low	55	46	52
M	49	Viral hepatitis	Negative	Negative	Negative	Negative	Negative	Negative	Negative	Negative	Negative	Negative	Negative	Not tested	Not tested	Positive	Positive	Positive	Negative	Medium	131	85	155
M	53	Nonalcoholic steatohepatitis	Negative	Negative	Negative	Negative	Negative	Negative	Negative	Negative	Negative	Negative	Negative	Not tested	Negative	Negative	Positive	Positive	Negative	Low	49	79	21
M	53	Viral hepatitis	Negative	Negative	Negative	Negative	Negative	Negative	Negative	Negative	Negative	Negative	Negative	Negative	Not tested	Positive	Negative	Positive	Negative	Medium	84	33	96
M	40	Other hepatitis	Negative	Negative	Negative	Negative	Negative	Negative	Negative	Negative	Negative	Negative	Negative	Not tested	Negative	Negative	Negative	Negative	Negative	Low	Not tested	Not tested	Not tested
M	22	Other hepatitis	Negative	Negative	Negative	Negative	Negative	Negative	Negative	Negative	Negative	Negative	Negative	Positive	Negative	Negative	Negative	Negative	Negative	Low	21	23	20
F	67	Other hepatitis	Positive	Negative	Negative	Negative	Negative	Negative	Borderline	Negative	Negative	Negative	Negative	Positive	Negative	Negative	Positive	Positive	Negative	Low	71	34	650
M	69	Other hepatitis	Negative	Negative	Negative	Negative	Negative	Negative	Negative	Negative	Negative	Negative	Negative	Not tested	Negative	Negative	Positive	Positive	Negative	Low	Not tested	Not tested	Not tested
F	57	Other hepatitis	Negative	Negative	Negative	Negative	Negative	Negative	Negative	Negative	Negative	Negative	Negative	Positive	Negative	Negative	Positive	Positive	Negative	Low	36	27	362
M	37	Autoimmune hepatitis	Positive	Not tested	Not tested	Negative	Negative	Negative	Negative	Negative	Negative	Negative	Negative	Negative	Not tested	Not tested	Not tested	Negative	Not tested	High	35	43	Not tested
F	62	Nonalcoholic steatohepatitis	Negative	Negative	Positive	Negative	Negative	Negative	Negative	Negative	Negative	Negative	Negative	Not tested	Not tested	Negative	Positive	Negative	Negative	Low	15	18	44
M	44	Other hepatitis	Negative	Negative	Negative	Negative	Negative	Negative	Negative	Negative	Negative	Negative	Negative	Not tested	Negative	Negative	Not tested	Negative	Negative	Low	Not tested	Not tested	Not tested
F	62	Viral hepatitis	Positive	Negative	Negative	Negative	Negative	Negative	Negative	Negative	Negative	Negative	Negative	Positive	Not tested	Positive	Negative	Positive	Negative	High	87	51	29
F	42	Other hepatitis	Negative	Negative	Negative	Negative	Negative	Negative	Negative	Negative	Positive	Negative	Negative	Positive	Negative	Negative	Positive	Negative	Negative	Low	72	86	1712
F	76	Other hepatitis	Negative	Negative	Negative	Negative	Negative	Negative	Negative	Negative	Negative	Negative	Negative	Not tested	Negative	Negative	Negative	Negative	Negative	Low	52	55	33
F	54	Other hepatitis	Negative	Negative	Negative	Negative	Negative	Negative	Negative	Negative	Negative	Negative	Negative	Not tested	Negative	Negative	Positive	Positive	Negative	Low	Not tested	Not tested	Not tested
M	24	Nonalcoholic steatohepatitis	Negative	Negative	Negative	Negative	Negative	Negative	Negative	Negative	Negative	Negative	Negative	Positive	Not tested	Negative	Positive	Negative	Negative	Low	44	59	20
M	62	Nonalcoholic steatohepatitis	Negative	Negative	Negative	Negative	Negative	Negative	Negative	Negative	Negative	Negative	Negative	Negative	Not tested	Negative	Positive	Negative	Negative	High	20	19	49
M	63	Other hepatitis	Positive	Negative	Negative	Negative	Negative	Negative	Negative	Negative	Negative	Negative	Negative	Not tested	Not tested	Negative	Positive	Positive	Negative	Low	77	120	62
M	67	Other hepatitis	Positive	Not tested	Negative	Negative	Negative	Negative	Negative	Negative	Negative	Negative	Negative	Not tested	Negative	Negative	Positive	Positive	Negative	Low	1316	479	185
F	41	Nonalcoholic steatohepatitis	Negative	Negative	Negative	Negative	Negative	Negative	Negative	Negative	Negative	Negative	Negative	Not tested	Negative	Negative	Positive	Positive	Negative	Low	Not tested	Not tested	Not tested
F	47	Other hepatitis	Negative	Negative	Negative	Negative	Negative	Negative	Negative	Negative	Negative	Negative	Negative	Positive	Negative	Negative	Positive	Negative	Negative	Low	30	42	157
M	57	Other hepatitis	Positive	Negative	Positive	Negative	Negative	Negative	Negative	Positive	Borderline	Negative	Negative	Not tested	Negative	Negative	Positive	Positive	Negative	High	560	376	Not tested
F	26	Other hepatitis	Positive	Negative	Negative	Negative	Negative	Negative	Negative	Positive	Negative	Negative	Negative	Negative	Negative	Negative	Negative	Negative	Negative	Low	4419	4931	91
F	50	Viral hepatitis	Negative	Negative	Negative	Negative	Negative	Negative	Negative	Negative	Negative	Negative	Negative	Not tested	Negative	Negative	Negative	Not tested	Negative	Low	60	29	Not tested
F	74	Autoimmune hepatitis	Negative	Negative	Not tested	Negative	Negative	Negative	Borderline	Negative	Negative	Negative	Negative	Positive	Not tested	Negative	Not tested	Positive	Negative	High	143	121	Not tested
M	52	Nonalcoholic steatohepatitis	Negative	Negative	Negative	Negative	Negative	Negative	Negative	Negative	Negative	Negative	Negative	Not tested	Negative	Negative	Negative	Negative	Negative	Low	Not tested	Not tested	Not tested
F	62	Other hepatitis	Negative	Negative	Negative	Negative	Negative	Negative	Negative	Negative	Negative	Negative	Negative	Not tested	Negative	Negative	Positive	Negative	Negative	Low	Not tested	Not tested	Not tested
M	70	Nonalcoholic steatohepatitis	Negative	Negative	Negative	Negative	Negative	Negative	Negative	Negative	Negative	Negative	Negative	Not tested	Negative	Negative	Positive	Positive	Negative	Low	22	38	88
F	61	Other hepatitis	Negative	Negative	Negative	Negative	Negative	Negative	Negative	Negative	Negative	Negative	Negative	Positive	Negative	Negative	Positive	Negative	Negative	Low	76	106	345
F	55	Nonalcoholic steatohepatitis	Positive	Negative	Negative	Negative	Negative	Negative	Negative	Negative	Negative	Negative	Negative	Not tested	Negative	Negative	Negative	Negative	Negative	Low	18	25	61
F	48	Autoimmune hepatitis	Positive	Negative	Negative	Negative	Negative	Negative	Negative	Negative	Negative	Negative	Negative	Not tested	Negative	Negative	Positive	Negative	Negative	High	549	634	103
F	31	Other hepatitis	Negative	Negative	Negative	Negative	Negative	Negative	Negative	Negative	Negative	Negative	Negative	Negative	Negative	Negative	Positive	Negative	Negative	Low	27	62	175
F	52	Nonalcoholic steatohepatitis	Negative	Negative	Negative	Negative	Negative	Negative	Negative	Negative	Negative	Negative	Negative	Not tested	Negative	Negative	Positive	Negative	Negative	Low	26	51	66
M	31	Viral hepatitis	Negative	Negative	Negative	Negative	Negative	Negative	Negative	Negative	Negative	Negative	Negative	Not tested	Not tested	Negative	Positive	Negative	Negative	Low	33	68	51
F	72	Viral hepatitis	Negative	Negative	Negative	Negative	Negative	Negative	Negative	Negative	Negative	Negative	Negative	Not tested	Negative	Positive	Negative	Positive	Negative	Low	247	79	52
M	42	Nonalcoholic steatohepatitis	Negative	Negative	Negative	Negative	Negative	Negative	Negative	Negative	Negative	Negative	Negative	Not tested	Negative	Negative	Negative	Negative	Negative	Low	76	48	84
M	43	Other hepatitis	Negative	Negative	Negative	Negative	Negative	Negative	Negative	Negative	Negative	Negative	Negative	Not tested	Negative	Negative	Positive	Positive	Negative	Low	80	186	87
F	21	Other hepatitis	Not tested	Negative	Negative	Negative	Negative	Negative	Negative	Negative	Negative	Negative	Negative	Not tested	Not tested	Negative	Negative	Negative	Negative	Medium	268	254	67
M	73	Other hepatitis	Negative	Negative	Negative	Negative	Negative	Negative	Negative	Negative	Negative	Negative	Negative	Not tested	Negative	Negative	Positive	Positive	Negative	Low	99	110	597
F	54	Other hepatitis	Negative	Negative	Negative	Negative	Negative	Negative	Negative	Negative	Negative	Negative	Negative	Not tested	Negative	Negative	Positive	Negative	Negative	Low	41	107	32
F	77	Other hepatitis	Not tested	Not tested	Not tested	Negative	Negative	Negative	Negative	Negative	Negative	Negative	Negative	Not tested	Negative	Negative	Negative	Negative	Negative	Low	47	85	181
F	59	Nonalcoholic steatohepatitis	Negative	Negative	Negative	Negative	Negative	Negative	Positive	Positive	Negative	Negative	Negative	Positive	Negative	Negative	Negative	Negative	Negative	Low	104	215	307
M	48	Other hepatitis	Positive	Negative	Negative	Negative	Negative	Negative	Negative	Negative	Negative	Negative	Negative	Not tested	Negative	Negative	Negative	Negative	Negative	Low	Not tested	Not tested	832
